# Supplementary material for: A supraparticle-based biomimetic cascade catalyst for continuous flow reaction
Source: Nat Commun. 2022 Oct 8;13:5935. doi: 10.1038/s41467-022-33756-1 (PMC9547976; doi:10.1038/s41467-022-33756-1)
Supplement: Supplementary file 2 — Source Data [file 41467_2022_33756_MOESM2_ESM.xlsx]

## Sheet: data
Figure 2h(inset)				Figure 2h						Figure 2m					Figure 2n							Figure 3a					Figure 3b					Figure 3c					Figure 3d					Figure 3e
Pore size (nm)	Pore Volume (cm3 g-1)			Relative pressure (P/P0)	Volume adsorbed (cm3 g-1)	Relative pressure (P/P0)	Volume adsorbed (cm3 g-1)				Compressive strength (N)	error bar				before flow		after flow				TEPA concentration (wt%)	Compressive strength (N)	error bar			different strength additives	Compressive strength (N)	error bar			silica concentration (wt%)	Compressive strength (N)	error bar			MSN size (nm)	Compressive strength (N)	error bar				SPs		MSNs		TEPA
88.4449	0.17217			0.00492	24.1261	0.98862	473.878			before flow	7.5	0.8			Temperature (oC)	Weight percent (%)	Temperature (oC)	Weight percent (%)				0	0.1	0.02583			(CH2OH)2	2.87	0.90437			15	8.58	1.92023			20	15.0929	3.60266			Wavenumber (cm-1)	Absorbance (a.u.)	Wavenumber (cm-1)	Absorbance (a.u.)	Wavenumber (cm-1)	Absorbance (a.u.)
47.0379	0.49129			0.00981	31.0275	0.97073	409.049			after flow	7.2	0.72154			29.45	100	29.59	100				4	7.5	0.8			C2H7NO	2.625	0.88922			20	10.5857	2.00202			60	13.3556	3.14766			399.278	3.02212	399.278	5.07581	3997.43	5.00201
26.5457	0.28724			0.03928	49.3582	0.94213	322.415								29.46	100	29.6	100				8	8.6	1.15			C2H8N2	3.75556	0.9			25	18.5	2.35			100	7.5	0.8			401.207	2.98813	401.207	5.23184	3996	5.00201
19.2394	0.21969			0.06004	56.5076	0.91772	299.541								29.46	100	29.63	100				12	9.02222	1.36518			HO(CH₂CH₂O)nH	2.18	0.52154								180	5.8	1.64992			403.136	3.08546	403.136	5.16859	3994.57	5.00201
15.1919	0.18355			0.0879	63.8527	0.88248	280.871								29.46	100	29.64	100				16	2.3	0.1			C6H15NO3	1.4	0.3								880	2.3	0.42269			405.065	3.29863	405.065	5.13589	3993.14	5.00201
13.194	0.19212			0.09979	66.5439	0.857	272.52								29.45	100	29.65	100				20	1.2	0.1			C4H13N3	5.98889	0.9													406.993	3.49836	406.993	5.1117	3991.71	5.00201
11.546	0.20577			0.11949	70.6284	0.82516	263.935								29.46	100	29.66	100									C8H23N5	7.5	0.8													408.922	3.45966	408.922	5.0866	3990.28	5.00199
10.0407	0.22341			0.13939	74.4249	0.79162	255.476								29.45	99.99	29.68	100									C10H28N6	9.65	0.9													410.851	3.2257	410.851	5.14796	3988.85	5.00202
8.93956	0.26504			0.15937	78.0193	0.76083	247.768								29.46	99.99	29.69	100									(CH2CH2NH)n	9.54444	1													412.78	3.0502	412.78	5.2736	3987.42	5.00208
8.05983	0.36031			0.17943	81.5009	0.73119	239.941								29.46	99.99	29.71	100																								414.709	3.00762	414.709	5.22838	3985.99	5.00212
7.32401	0.49971			0.19924	84.8534	0.70122	230.665								29.46	99.99	29.72	100																								416.638	3.05018	416.638	5.02605	3984.56	5.00214
6.71007	0.66722			0.22425	89.0495	0.6706	219.541								29.46	99.98	29.74	99.99																								418.567	3.11415	418.567	4.91925	3983.13	5.00216
6.18503	0.81736			0.24979	93.391	0.63995	207.266								29.47	99.97	29.75	99.99																								420.496	3.20177	420.496	5.0279	3981.7	5.00217
5.73338	0.94309			0.27478	97.7392	0.60962	195.195								29.46	99.97	29.76	99.98																								422.425	3.37005	422.425	5.23096	3980.27	5.00216
5.3367	1.00514			0.29929	102.171	0.57971	184.478								29.47	99.97	29.78	99.98																								424.353	3.49661	424.353	5.34114	3978.83	5.00211
4.98965	1.03878			0.32548	107.152	0.54995	175.453								29.46	99.96	29.79	99.98																								426.282	3.49071	426.282	5.31103	3977.4	5.00199
4.68246	1.03088			0.34986	112.149	0.52136	167.547								29.47	99.95	29.81	99.97																								428.211	3.46812	428.211	5.25448	3975.97	5.00182
4.40485	0.99083			0.37487	117.516	0.49152	159.128								29.47	99.95	29.82	99.97																								430.14	3.34344	430.14	5.22158	3974.54	5.00165
4.16843	1.52153			0.40055	123.41	0.45972	150.09								29.48	99.95	29.83	99.97																								432.069	3.25099	432.069	5.18201	3973.11	5.00154
3.92153	1.43563			0.42578	129.619	0.43229	139.556								29.47	99.95	29.85	99.96																								433.998	3.2893	433.998	5.15277	3971.68	5.00156
3.68614	0.67081			0.45036	136.146	0.39924	124.51								29.48	99.93	29.87	99.96																								435.927	3.3211	435.927	5.15124	3970.25	5.00169
3.51521	0.50042			0.4758	143.446	0.36562	115.367								29.49	99.93	29.88	99.96																								437.856	3.29515	437.856	5.15073	3968.82	5.00186
3.34017	0.41795			0.50041	151.159	0.34439	110.774								29.5	99.93	29.89	99.95																								439.784	3.36787	439.784	5.16286	3967.39	5.00199
3.15496	0.34286			0.52605	159.66	0.31111	104.14								29.49	99.93	29.91	99.95																								441.713	3.58939	441.713	5.19104	3965.96	5.00199
2.98905	0.28899			0.55032	168.019	0.27994	98.3611								29.51	99.91	29.93	99.94																								443.642	3.6967	443.642	5.20064	3964.53	5.0019
2.83135	0.24776			0.57584	177.126	0.25009	93.1125								29.51	99.91	29.94	99.94																								445.571	3.51435	445.571	5.18052	3963.1	5.00178
2.67937	0.22238			0.60038	186.423	0.22003	87.9939								29.52	99.91	29.96	99.94																								447.5	3.43014	447.5	5.13447	3961.67	5.00169
2.53115	0.2113			0.62523	196.718	0.19009	82.9342								29.52	99.91	29.98	99.93																								449.429	3.49065	449.429	5.05053	3960.24	5.00169
2.38407	0.20998			0.65083	207.951	0.16028	77.7941								29.53	99.9	29.99	99.93																								451.358	3.54942	451.358	4.96975	3958.8	5.00178
2.26265	0.21828			0.67617	219.146	0.13021	72.3084								29.54	99.89	30.02	99.92																								453.287	3.59543	453.287	4.92553	3957.37	5.00195
				0.70198	229.33	0.11008	68.3148								29.55	99.89	30.03	99.92																								455.216	3.74269	455.216	4.90599	3955.94	5.00207
				0.72591	237.236	0.09014	63.966								29.56	99.89	30.05	99.92																								457.144	3.7587	457.144	4.92036	3954.51	5.002
				0.75057	244.08										29.57	99.88	30.07	99.91																								459.073	3.45518	459.073	4.96985	3953.08	5.00167
				0.77515	250.201										29.58	99.87	30.09	99.91																								461.002	3.30895	461.002	4.99346	3951.65	5.00116
				0.80038	256.257										29.59	99.87	30.11	99.91																								462.931	3.37648	462.931	4.987	3950.22	5.00067
				0.82559	262.407										29.61	99.87	30.14	99.9																								464.86	3.49189	464.86	5.01681	3948.79	5.00031
				0.8507	268.876										29.63	99.87	30.16	99.9																								466.789	3.54496	466.789	5.08891	3947.36	5.00007
				0.87558	276.001										29.64	99.85	30.18	99.89																								468.718	3.7611	468.718	5.13662	3945.93	4.99993
				0.90066	284.53										29.66	99.85	30.2	99.89																								470.647	4.37392	470.647	5.13543	3944.5	4.99994
				0.92455	294.832										29.67	99.85	30.23	99.89																								472.575	4.05453	472.575	5.10906	3943.07	5.00014
				0.9469	311.415										29.69	99.85	30.27	99.88																								474.504	3.53771	474.504	5.0735	3941.64	5.00053
				0.97539	366.341										29.71	99.84	30.29	99.88																								476.433	3.35568	476.433	5.0588	3940.21	5.00112
				0.98862	473.878										29.73	99.83	30.32	99.87																								478.362	3.3366	478.362	5.0995	3938.77	5.00179
															29.75	99.84	30.35	99.87																								480.291	3.39186	480.291	5.17033	3937.34	5.00221
															29.78	99.83	30.37	99.87																								482.22	3.46151	482.22	5.18434	3935.91	5.002
															29.8	99.82	30.4	99.86																								484.149	3.53472	484.149	5.15158	3934.48	5.00118
															29.82	99.82	30.43	99.86																								486.077	3.54478	486.077	5.14831	3933.05	5.00016
															29.85	99.82	30.47	99.85																								488.006	3.49078	488.006	5.14543	3931.62	4.99943
															29.87	99.82	30.5	99.85																								489.935	3.55734	489.935	5.08407	3930.19	4.99915
															29.9	99.81	30.54	99.85																								491.864	3.81253	491.864	5.03132	3928.76	4.99924
															29.93	99.8	30.57	99.84																								493.793	3.93818	493.793	5.06256	3927.33	4.99954
															29.96	99.8	30.61	99.84																								495.722	3.80671	495.722	5.18194	3925.9	4.99983
															30	99.8	30.65	99.83																								497.651	3.84606	497.651	5.31884	3924.47	4.99993
															30.03	99.79	30.69	99.83																								499.58	4.05042	499.58	5.30949	3923.04	4.99974
															30.06	99.78	30.73	99.83																								501.509	3.98436	501.509	5.17933	3921.61	4.99932
															30.1	99.78	30.77	99.82																								503.437	3.82263	503.437	5.11481	3920.18	4.99885
															30.13	99.78	30.81	99.82																								505.366	3.91335	505.366	5.1413	3918.74	4.99852
															30.17	99.77	30.85	99.81																								507.295	4.80777	507.295	5.18721	3917.31	4.99856
															30.21	99.76	30.9	99.81																								509.224	6	509.224	5.2126	3915.88	4.99911
															30.25	99.76	30.95	99.8																								511.153	4.09813	511.153	5.24833	3914.45	5.00018
															30.3	99.76	30.99	99.8																								513.082	3.52458	513.082	5.29859	3913.02	5.00154
															30.34	99.76	31.04	99.8																								515.011	3.38429	515.011	5.27833	3911.59	5.00273
															30.39	99.75	31.1	99.79																								516.94	3.41182	516.94	5.17619	3910.16	5.00317
															30.44	99.74	31.15	99.79																								518.869	3.49453	518.869	5.11664	3908.73	5.00243
															30.48	99.74	31.2	99.78																								520.797	3.57872	520.797	5.1729	3907.3	5.00046
															30.53	99.74	31.25	99.78																								522.726	3.66474	522.726	5.32445	3905.87	4.99762
															30.59	99.73	31.31	99.78																								524.655	3.70313	524.655	5.41691	3904.44	4.9945
															30.64	99.72	31.36	99.77																								526.584	3.63158	526.584	5.36382	3903.01	4.99183
															30.69	99.72	31.42	99.77																								528.513	3.62777	528.513	5.33	3901.58	4.99044
															30.75	99.72	31.47	99.76																								530.442	3.92822	530.442	5.34338	3900.14	4.99086
															30.8	99.71	31.54	99.76																								532.371	4.64275	532.371	5.34562	3898.71	4.99291
															30.86	99.7	31.6	99.75																								534.299	4.1161	534.299	5.31093	3897.28	4.99559
															30.92	99.7	31.67	99.75																								536.228	3.83987	536.228	5.25114	3895.85	4.99769
															30.98	99.7	31.73	99.75																								538.157	3.81146	538.157	5.20995	3894.42	4.99865
															31.05	99.7	31.8	99.74																								540.086	3.69814	540.086	5.22602	3892.99	4.99868
															31.11	99.69	31.86	99.74																								542.015	3.54091	542.015	5.28243	3891.56	4.99821
															31.18	99.68	31.93	99.73																								543.944	3.45552	543.944	5.30553	3890.13	4.99751
															31.25	99.68	32	99.73																								545.873	3.47976	545.873	5.27435	3888.7	4.9968
															31.32	99.68	32.07	99.72																								547.802	3.62788	547.802	5.23061	3887.27	4.99631
															31.39	99.67	32.14	99.72																								549.731	3.82073	549.731	5.23138	3885.84	4.99587
															31.46	99.66	32.22	99.71																								551.659	3.80214	551.659	5.27686	3884.41	4.99512
															31.53	99.66	32.29	99.71																								553.588	3.65612	553.588	5.27858	3882.98	4.99431
															31.61	99.66	32.36	99.7																								555.517	3.6424	555.517	5.24986	3881.55	4.99421
															31.68	99.65	32.45	99.7																								557.446	3.75122	557.446	5.24207	3880.11	4.99502
															31.77	99.64	32.53	99.69																								559.375	3.76334	559.375	5.24552	3878.68	4.99612
															31.84	99.64	32.61	99.69																								561.304	3.62345	561.304	5.28419	3877.25	4.99692
															31.93	99.64	32.69	99.68																								563.233	3.5492	563.233	5.33133	3875.82	4.99716
															32.01	99.63	32.78	99.68																								565.162	3.57863	565.162	5.3476	3874.39	4.99651
															32.1	99.62	32.86	99.67																								567.091	3.57212	567.091	5.36841	3872.96	4.99487
															32.19	99.61	32.94	99.66																								569.019	3.56792	569.019	5.38477	3871.53	4.99296
															32.27	99.61	33.04	99.66																								570.948	3.8082	570.948	5.38954	3870.1	4.99165
															32.36	99.61	33.13	99.65																								572.877	4.54546	572.877	5.39457	3868.67	4.99112
															32.45	99.6	33.22	99.65																								574.806	4.31465	574.806	5.39582	3867.24	4.99107
															32.54	99.59	33.31	99.64																								576.735	3.90914	576.735	5.408	3865.81	4.99142
															32.64	99.59	33.4	99.64																								578.664	3.92162	578.664	5.41028	3864.38	4.99222
															32.73	99.59	33.5	99.63																								580.593	4.01731	580.593	5.36096	3862.95	4.99335
															32.83	99.58	33.6	99.63																								582.521	3.91206	582.521	5.29836	3861.52	4.99485
															32.93	99.57	33.69	99.62																								584.45	3.84871	584.45	5.30664	3860.08	4.99663
															33.03	99.57	33.79	99.61																								586.379	4.01124	586.379	5.4065	3858.65	4.99755
															33.13	99.56	33.9	99.61																								588.308	4.24845	588.308	5.46322	3857.22	4.99601
															33.23	99.56	34	99.6																								590.237	3.96773	590.237	5.40076	3855.79	4.99215
															33.34	99.55	34.1	99.6																								592.166	3.67483	592.166	5.39194	3854.36	4.98786
															33.45	99.54	34.2	99.59																								594.095	3.58959	594.095	5.47505	3852.93	4.98515
															33.55	99.54	34.31	99.58																								596.024	3.61327	596.024	5.5431	3851.5	4.98522
															33.67	99.53	34.42	99.58																								597.952	3.66008	597.952	5.53481	3850.07	4.9882
															33.78	99.52	34.53	99.57																								599.881	3.74854	599.881	5.49302	3848.64	4.99293
															33.89	99.52	34.64	99.56																								601.81	3.87651	601.81	5.47646	3847.21	4.99707
															34	99.51	34.75	99.56																								603.739	3.96258	603.739	5.46517	3845.78	4.99872
															34.12	99.51	34.87	99.55																								605.668	3.90242	605.668	5.41931	3844.35	4.99787
															34.24	99.5	34.98	99.55																								607.597	3.79324	607.597	5.3595	3842.92	4.99549
															34.35	99.49	35.1	99.54																								609.526	3.80472	609.526	5.29827	3841.49	4.99254
															34.47	99.49	35.22	99.53																								611.455	3.9099	611.455	5.25177	3840.05	4.9899
															34.6	99.48	35.34	99.52																								613.384	3.94465	613.384	5.26927	3838.62	4.98821
															34.72	99.47	35.45	99.52																								615.312	3.89751	615.312	5.35368	3837.19	4.9877
															34.85	99.46	35.57	99.51																								617.241	3.82393	617.241	5.43314	3835.76	4.98827
															34.97	99.46	35.7	99.5																								619.17	3.76169	619.17	5.4688	3834.33	4.98973
															35.1	99.45	35.82	99.5																								621.099	3.82788	621.099	5.44494	3832.9	4.99171
															35.22	99.45	35.95	99.49																								623.028	4.20058	623.028	5.37972	3831.47	4.99363
															35.36	99.44	36.08	99.48																								624.957	4.61711	624.957	5.34686	3830.04	4.99506
															35.48	99.43	36.21	99.47																								626.886	4.1248	626.886	5.35192	3828.61	4.99603
															35.62	99.42	36.34	99.47																								628.815	3.95355	628.815	5.35364	3827.18	4.99652
															35.75	99.42	36.47	99.46																								630.744	3.94709	630.744	5.37388	3825.75	4.996
															35.89	99.41	36.6	99.45																								632.672	3.84381	632.672	5.46108	3824.32	4.99425
															36.03	99.4	36.73	99.44																								634.601	3.72028	634.601	5.5444	3822.89	4.99196
															36.16	99.39	36.87	99.44																								636.53	3.70347	636.53	5.50334	3821.46	4.98994
															36.3	99.39	37.01	99.43																								638.459	3.80666	638.459	5.45068	3820.02	4.98853
															36.44	99.38	37.14	99.42																								640.388	3.95622	640.388	5.4449	3818.59	4.988
															36.58	99.37	37.28	99.41																								642.317	3.93332	642.317	5.43866	3817.16	4.98881
															36.73	99.36	37.42	99.4																								644.246	3.75737	644.246	5.43266	3815.73	4.99095
															36.87	99.36	37.56	99.4																								646.174	3.68716	646.174	5.43717	3814.3	4.99363
															37.01	99.35	37.7	99.39																								648.103	3.79333	648.103	5.45408	3812.87	4.996
															37.16	99.34	37.84	99.38																								650.032	3.97214	650.032	5.5015	3811.44	4.99753
															37.31	99.33	37.99	99.37																								651.961	4.0012	651.961	5.56283	3810.01	4.99789
															37.45	99.32	38.13	99.36																								653.89	4.03047	653.89	5.61959	3808.58	4.99708
															37.61	99.32	38.28	99.35																								655.819	4.19794	655.819	5.68474	3807.15	4.99536
															37.76	99.31	38.42	99.34																								657.748	4.17174	657.748	5.70914	3805.72	4.99307
															37.92	99.3	38.57	99.34																								659.677	3.96416	659.677	5.60607	3804.29	4.99079
															38.07	99.29	38.72	99.33																								661.606	3.91157	661.606	5.47912	3802.86	4.9892
															38.23	99.28	38.87	99.32																								663.534	4.07925	663.534	5.44293	3801.43	4.9885
															38.38	99.27	39.03	99.31																								665.463	4.36561	665.463	5.44346	3799.99	4.98844
															38.54	99.26	39.18	99.3																								667.392	4.09292	667.392	5.39109	3798.56	4.98908
															38.69	99.25	39.33	99.29																								669.321	3.75105	669.321	5.38636	3797.13	4.99071
															38.85	99.25	39.49	99.28																								671.25	3.65625	671.25	5.4481	3795.7	4.99309
															39.01	99.24	39.64	99.27																								673.179	3.62897	673.179	5.47251	3794.27	4.99542
															39.17	99.22	39.8	99.26																								675.108	3.65566	675.108	5.48577	3792.84	4.99722
															39.33	99.22	39.96	99.25																								677.037	3.76639	677.037	5.49333	3791.41	4.99847
															39.5	99.21	40.12	99.24																								678.966	3.94139	678.966	5.44745	3789.98	4.99908
															39.66	99.2	40.28	99.23																								680.894	4.31246	680.894	5.40588	3788.55	4.99897
															39.83	99.19	40.44	99.22																								682.823	5.25913	682.823	5.44852	3787.12	4.99838
															39.99	99.18	40.6	99.21																								684.752	4.34804	684.752	5.53571	3785.69	4.99766
															40.16	99.17	40.76	99.2																								686.681	3.91622	686.681	5.54792	3784.26	4.99685
															40.32	99.16	40.92	99.19																								688.61	3.87549	688.61	5.53128	3782.83	4.99592
															40.49	99.15	41.09	99.18																								690.539	4.01341	690.539	5.56503	3781.4	4.99506
															40.67	99.14	41.26	99.17																								692.468	4.04969	692.468	5.57918	3779.96	4.99458
															40.84	99.13	41.42	99.16																								694.396	3.94099	694.396	5.56243	3778.53	4.99466
															41.01	99.12	41.59	99.15																								696.325	3.87202	696.325	5.62579	3777.1	4.99521
															41.18	99.11	41.76	99.14																								698.254	3.83788	698.254	5.7867	3775.67	4.99595
															41.35	99.09	41.92	99.13																								700.183	3.84	700.183	5.88408	3774.24	4.99628
															41.53	99.08	42.1	99.11																								702.112	3.94774	702.112	5.78162	3772.81	4.99573
															41.7	99.08	42.26	99.1																								704.041	4.32278	704.041	5.66398	3771.38	4.99431
															41.88	99.07	42.44	99.09																								705.97	4.47458	705.97	5.64099	3769.95	4.99254
															42.06	99.05	42.61	99.08																								707.899	4.0426	707.899	5.66821	3768.52	4.99113
															42.24	99.04	42.78	99.07																								709.827	3.91756	709.827	5.71352	3767.09	4.99064
															42.41	99.03	42.95	99.06																								711.756	3.99077	711.756	5.76263	3765.66	4.99106
															42.59	99.02	43.13	99.05																								713.685	4.11511	713.685	5.74208	3764.23	4.99171
															42.77	99.01	43.3	99.03																								715.614	4.41569	715.614	5.69529	3762.8	4.99177
															42.96	98.99	43.48	99.02																								717.543	6	717.543	5.71457	3761.36	4.9911
															43.13	98.98	43.65	99.01																								719.472	6	719.472	5.75019	3759.93	4.99015
															43.32	98.97	43.83	99																								721.401	4.65026	721.401	5.72814	3758.5	4.98934
															43.5	98.96	44.01	98.99																								723.33	4.45617	723.33	5.71172	3757.07	4.98867
															43.68	98.95	44.19	98.97																								725.259	4.2488	725.259	5.74453	3755.64	4.98756
															43.86	98.93	44.37	98.96																								727.187	4.07915	727.187	5.87716	3754.21	4.98548
															44.05	98.92	44.55	98.95																								729.116	4.15291	729.116	6.19158	3752.78	4.98261
															44.23	98.91	44.73	98.93																								731.045	5.01012	731.045	6.3124	3751.35	4.9797
															44.43	98.9	44.91	98.92																								732.974	6	732.974	6.01252	3749.92	4.9774
															44.6	98.88	45.09	98.91																								734.903	4.63686	734.903	5.85514	3748.49	4.9758
															44.79	98.87	45.27	98.9																								736.832	4.29305	736.832	5.75116	3747.06	4.97503
															44.98	98.86	45.46	98.88																								738.761	4.29263	738.761	5.60961	3745.63	4.97525
															45.17	98.84	45.64	98.87																								740.69	4.36638	740.69	5.52108	3744.2	4.97629
															45.36	98.83	45.82	98.85																								742.619	4.68145	742.619	5.54472	3742.77	4.97778
															45.55	98.82	46	98.84																								744.547	4.75301	744.547	5.65368	3741.33	4.97938
															45.73	98.81	46.19	98.82																								746.476	4.26024	746.476	5.7439	3739.9	4.98043
															45.92	98.79	46.38	98.81																								748.405	4.03626	748.405	5.75631	3738.47	4.98008
															46.11	98.77	46.56	98.8																								750.334	4.01573	750.334	5.73456	3737.04	4.97806
															46.31	98.76	46.75	98.78																								752.263	4.09528	752.263	5.69585	3735.61	4.97539
															46.5	98.75	46.93	98.77																								754.192	4.22525	754.192	5.66851	3734.18	4.97378
															46.69	98.73	47.12	98.75																								756.121	4.23058	756.121	5.69757	3732.75	4.97432
															46.88	98.72	47.31	98.74																								758.049	3.98175	758.049	5.74098	3731.32	4.97678
															47.07	98.7	47.5	98.72																								759.978	3.8641	759.978	5.73576	3729.89	4.97976
															47.27	98.69	47.69	98.71																								761.907	4.10827	761.907	5.7508	3728.46	4.98183
															47.46	98.67	47.88	98.69																								763.836	6	763.836	5.84314	3727.03	4.98242
															47.65	98.66	48.06	98.67																								765.765	6	765.765	5.88137	3725.6	4.98188
															47.85	98.64	48.25	98.66																								767.694	5.95617	767.694	5.76256	3724.17	4.98099
															48.04	98.63	48.44	98.64																								769.623	6	769.623	5.6409	3722.74	4.98053
															48.23	98.61	48.63	98.62																								771.552	6	771.552	5.59564	3721.3	4.98095
															48.43	98.6	48.82	98.61																								773.481	4.3487	773.481	5.67282	3719.87	4.98216
															48.62	98.58	49.01	98.59																								775.409	3.88149	775.409	5.86427	3718.44	4.98362
															48.82	98.56	49.2	98.58																								777.338	3.82216	777.338	5.98937	3717.01	4.98444
															49.02	98.55	49.39	98.56																								779.267	3.99591	779.267	5.922	3715.58	4.98373
															49.21	98.53	49.58	98.54																								781.196	4.47299	781.196	5.74677	3714.15	4.98139
															49.4	98.52	49.77	98.53																								783.125	4.67409	783.125	5.62225	3712.72	4.97828
															49.61	98.5	49.97	98.51																								785.054	4.20439	785.054	5.63499	3711.29	4.97567
															49.8	98.48	50.16	98.49																								786.983	4.05027	786.983	5.72686	3709.86	4.97457
															50	98.46	50.36	98.47																								788.912	3.99517	788.912	5.7654	3708.43	4.97532
															50.2	98.45	50.55	98.46																								790.841	3.92218	790.841	5.73839	3707	4.97727
															50.4	98.43	50.74	98.44																								792.769	3.89395	792.769	5.73197	3705.57	4.97913
															50.59	98.42	50.93	98.42																								794.698	3.97601	794.698	5.72742	3704.14	4.97988
															50.79	98.39	51.13	98.4																								796.627	4.1768	796.627	5.69067	3702.71	4.97952
															50.99	98.38	51.33	98.38																								798.556	4.22706	798.556	5.69417	3701.27	4.97877
															51.19	98.36	51.52	98.36																								800.485	4.06087	800.485	5.72794	3699.84	4.97827
															51.38	98.34	51.71	98.35																								802.414	3.97792	802.414	5.69693	3698.41	4.9783
															51.58	98.32	51.91	98.33																								804.343	4.02414	804.343	5.65215	3696.98	4.97856
															51.78	98.31	52.1	98.31																								806.271	4.23376	806.271	5.67957	3695.55	4.97821
															51.97	98.28	52.3	98.29																								808.2	4.55112	808.2	5.74673	3694.12	4.97648
															52.18	98.27	52.49	98.27																								810.129	4.63998	810.129	5.79728	3692.69	4.97332
															52.38	98.25	52.69	98.25																								812.058	4.55295	812.058	5.8577	3691.26	4.96964
															52.58	98.23	52.88	98.23																								813.987	4.38242	813.987	5.88245	3689.83	4.96661
															52.77	98.21	53.07	98.21																								815.916	4.17526	815.916	5.81507	3688.4	4.96513
															52.97	98.19	53.27	98.19																								817.845	4.03357	817.845	5.74501	3686.97	4.96546
															53.16	98.17	53.46	98.17																								819.774	4.01284	819.774	5.68933	3685.54	4.96708
															53.37	98.15	53.66	98.15																								821.702	4.1222	821.702	5.63354	3684.11	4.96897
															53.57	98.13	53.85	98.13																								823.631	4.0559	823.631	5.60346	3682.68	4.96998
															53.77	98.11	54.05	98.11																								825.56	3.84834	825.56	5.5801	3681.24	4.96913
															53.96	98.09	54.24	98.09																								827.489	3.73427	827.489	5.5576	3679.81	4.966
															54.17	98.07	54.44	98.07																								829.418	3.69084	829.418	5.57957	3678.38	4.96128
															54.36	98.05	54.63	98.05																								831.347	3.62573	831.347	5.63082	3676.95	4.95648
															54.56	98.03	54.83	98.03																								833.276	3.5334	833.276	5.63927	3675.52	4.95266
															54.76	98.01	55.02	98																								835.205	3.4723	835.205	5.62428	3674.09	4.94992
															54.96	97.99	55.22	97.98																								837.134	3.40252	837.134	5.64374	3672.66	4.94823
															55.15	97.97	55.42	97.96																								839.062	3.29191	839.062	5.67642	3671.23	4.94784
															55.35	97.94	55.61	97.94																								840.991	3.20168	840.991	5.69683	3669.8	4.94851
															55.55	97.92	55.81	97.92																								842.92	3.14707	842.92	5.71977	3668.37	4.94951
															55.76	97.9	56	97.89																								844.849	3.08302	844.849	5.73567	3666.94	4.95057
															55.95	97.88	56.2	97.87																								846.778	2.99301	846.778	5.74364	3665.51	4.95178
															56.15	97.86	56.4	97.85																								848.707	2.90721	848.707	5.77869	3664.08	4.95282
															56.35	97.83	56.59	97.82																								850.636	2.83763	850.636	5.82533	3662.65	4.95284
															56.54	97.81	56.78	97.8																								852.565	2.77158	852.565	5.82524	3661.21	4.95131
															56.74	97.79	56.97	97.78																								854.493	2.70268	854.493	5.77666	3659.78	4.94848
															56.94	97.77	57.17	97.76																								856.422	2.64278	856.422	5.69573	3658.35	4.9451
															57.14	97.74	57.36	97.73																								858.351	2.59512	858.351	5.64323	3656.92	4.94178
															57.34	97.72	57.56	97.71																								860.28	2.54867	860.28	5.66067	3655.49	4.93844
															57.54	97.7	57.75	97.68																								862.209	2.5024	862.209	5.65573	3654.06	4.93436
															57.73	97.67	57.95	97.66																								864.138	2.46184	864.138	5.58453	3652.63	4.92913
															57.93	97.65	58.14	97.63																								866.067	2.42566	866.067	5.56292	3651.2	4.9233
															58.12	97.62	58.34	97.61																								867.996	2.39035	867.996	5.61216	3649.77	4.91789
															58.32	97.6	58.53	97.59																								869.924	2.35575	869.924	5.67573	3648.34	4.91401
															58.52	97.57	58.72	97.56																								871.853	2.32012	871.853	5.7672	3646.91	4.91246
															58.72	97.55	58.92	97.54																								873.782	2.28167	873.782	5.88554	3645.48	4.91322
															58.91	97.53	59.11	97.51																								875.711	2.24605	875.711	5.97186	3644.05	4.91515
															59.1	97.5	59.3	97.49																								877.64	2.21833	877.64	6.02767	3642.62	4.91648
															59.3	97.48	59.49	97.46																								879.569	2.19484	879.569	5.94277	3641.18	4.91613
															59.49	97.45	59.69	97.43																								881.498	2.16925	881.498	5.85148	3639.75	4.91418
															59.69	97.43	59.88	97.41																								883.427	2.14142	883.427	5.87304	3638.32	4.91127
															59.88	97.4	60.07	97.38																								885.356	2.11501	885.356	5.87833	3636.89	4.90803
															60.08	97.38	60.26	97.36																								887.284	2.09087	887.284	5.82767	3635.46	4.90471
															60.27	97.35	60.46	97.33																								889.213	2.06877	889.213	5.73547	3634.03	4.90081
															60.47	97.32	60.65	97.3																								891.142	2.04856	891.142	5.61721	3632.6	4.89569
															60.66	97.3	60.84	97.28																								893.071	2.0286	893.071	5.54751	3631.17	4.88971
															60.86	97.27	61.03	97.25																								895	2.00833	895	5.50914	3629.74	4.88405
															61.05	97.24	61.22	97.22																								896.929	1.99006	896.929	5.45093	3628.31	4.8797
															61.24	97.22	61.42	97.2																								898.858	1.97422	898.858	5.39478	3626.88	4.87706
															61.44	97.19	61.6	97.17																								900.787	1.95838	900.787	5.34704	3625.45	4.87586
															61.63	97.17	61.8	97.14																								902.715	1.94252	902.715	5.30743	3624.02	4.87507
															61.82	97.14	61.98	97.11																								904.644	1.92777	904.644	5.26403	3622.59	4.87324
															62.01	97.11	62.17	97.09																								906.573	1.91384	906.573	5.2094	3621.15	4.86963
															62.2	97.08	62.36	97.06																								908.502	1.90059	908.502	5.16661	3619.72	4.86488
															62.39	97.06	62.55	97.03																								910.431	1.88839	910.431	5.1535	3618.29	4.8601
															62.59	97.03	62.74	97																								912.36	1.87741	912.36	5.15116	3616.86	4.85598
															62.78	97	62.93	96.97																								914.289	1.86689	914.289	5.12573	3615.43	4.8527
															62.97	96.97	63.12	96.94																								916.218	1.85625	916.218	5.08472	3614	4.84989
															63.16	96.94	63.31	96.92																								918.146	1.84668	918.146	5.05556	3612.57	4.84687
															63.35	96.92	63.5	96.89																								920.075	1.83954	920.075	5.0402	3611.14	4.84336
															63.54	96.89	63.69	96.86																								922.004	1.83324	922.004	5.02474	3609.71	4.83976
															63.72	96.86	63.87	96.83																								923.933	1.82609	923.933	5.00319	3608.28	4.83659
															63.91	96.83	64.06	96.8																								925.862	1.82002	925.862	4.98448	3606.85	4.83391
															64.11	96.8	64.24	96.77																								927.791	1.81661	927.791	4.97601	3605.42	4.83141
															64.29	96.77	64.43	96.74																								929.72	1.81484	929.72	4.97398	3603.99	4.8288
															64.48	96.74	64.62	96.71																								931.649	1.81411	931.649	4.96941	3602.55	4.82584
															64.67	96.71	64.81	96.68																								933.577	1.81513	933.577	4.96322	3601.12	4.82232
															64.85	96.68	65	96.65																								935.506	1.81758	935.506	4.96691	3599.69	4.81823
															65.04	96.66	65.18	96.62																								937.435	1.82103	937.435	4.98366	3598.26	4.81386
															65.23	96.63	65.37	96.59																								939.364	1.82652	939.364	5.00373	3596.83	4.80965
															65.42	96.6	65.55	96.56																								941.293	1.83457	941.293	5.03233	3595.4	4.80585
															65.6	96.57	65.74	96.53																								943.222	1.84428	943.222	5.08953	3593.97	4.8023
															65.79	96.54	65.92	96.5																								945.151	1.85413	945.151	5.15521	3592.54	4.79852
															65.97	96.51	66.1	96.47																								947.08	1.86478	947.08	5.20251	3591.11	4.79418
															66.16	96.47	66.29	96.43																								949.009	1.87807	949.009	5.26552	3589.68	4.78944
															66.34	96.45	66.47	96.4																								950.937	1.89282	950.937	5.36514	3588.25	4.78473
															66.53	96.41	66.66	96.37																								952.866	1.90728	952.866	5.47478	3586.82	4.7805
															66.71	96.38	66.84	96.34																								954.795	1.92209	954.795	5.59559	3585.39	4.77703
															66.9	96.35	67.02	96.31																								956.724	1.93868	956.724	5.76967	3583.96	4.77438
															67.08	96.32	67.21	96.28																								958.653	1.95717	958.653	6.00239	3582.52	4.77212
															67.26	96.29	67.39	96.25																								960.582	1.97674	960.582	6.30844	3581.09	4.76955
															67.45	96.26	67.57	96.21																								962.511	1.99658	962.511	6.47556	3579.66	4.76622
															67.63	96.23	67.76	96.18																								964.439	2.01627	964.439	6.31262	3578.23	4.76229
															67.81	96.2	67.94	96.15																								966.368	2.03662	966.368	6.23792	3576.8	4.75818
															68	96.17	68.12	96.12																								968.297	2.05819	968.297	6.17571	3575.37	4.75418
															68.17	96.13	68.3	96.08																								970.226	2.08051	970.226	6.08946	3573.94	4.75022
															68.36	96.1	68.48	96.05																								972.155	2.10308	972.155	6.03332	3572.51	4.74588
															68.54	96.07	68.66	96.02																								974.084	2.12532	974.084	5.9415	3571.08	4.74078
															68.72	96.04	68.84	95.99																								976.013	2.1463	976.013	5.83485	3569.65	4.73501
															68.9	96	69.02	95.95																								977.942	2.16635	977.942	5.78564	3568.22	4.72916
															69.08	95.97	69.2	95.92																								979.87	2.18693	979.87	5.77846	3566.79	4.72385
															69.26	95.94	69.38	95.89																								981.799	2.208	981.799	5.7628	3565.36	4.71949
															69.44	95.91	69.56	95.85																								983.728	2.23014	983.728	5.73527	3563.93	4.71615
															69.62	95.87	69.74	95.82																								985.657	2.25471	985.657	5.72093	3562.49	4.7135
															69.79	95.84	69.92	95.78																								987.586	2.28263	987.586	5.68222	3561.06	4.71092
															69.97	95.81	70.09	95.75																								989.515	2.31311	989.515	5.63469	3559.63	4.70785
															70.15	95.78	70.27	95.72																								991.444	2.34495	991.444	5.65002	3558.2	4.70415
															70.33	95.74	70.45	95.68																								993.373	2.38201	993.373	5.69944	3556.77	4.7
															70.51	95.71	70.62	95.65																								995.302	2.42897	995.302	5.73724	3555.34	4.69561
															70.69	95.68	70.8	95.62																								997.231	2.48714	997.231	5.77603	3553.91	4.69112
															70.86	95.65	70.98	95.58																								999.159	2.55473	999.159	5.81822	3552.48	4.68658
															71.04	95.61	71.15	95.55																								1001.09	2.63019	1001.09	5.86454	3551.05	4.68199
															71.21	95.58	71.33	95.51																								1003.02	2.71488	1003.02	5.84278	3549.62	4.67736
															71.39	95.55	71.51	95.48																								1004.95	2.81074	1004.95	5.70876	3548.19	4.67275
															71.56	95.51	71.68	95.45																								1006.88	2.9212	1006.88	5.59587	3546.76	4.66823
															71.74	95.48	71.86	95.41																								1008.8	3.04304	1008.8	5.59992	3545.33	4.66389
															71.91	95.45	72.03	95.38																								1010.73	3.17633	1010.73	5.68382	3543.9	4.65979
															72.09	95.41	72.21	95.34																								1012.66	3.3281	1012.66	5.69865	3542.46	4.6559
															72.27	95.38	72.38	95.31																								1014.59	3.51346	1014.59	5.64892	3541.03	4.65207
															72.44	95.35	72.56	95.27																								1016.52	3.74401	1016.52	5.69637	3539.6	4.6481
															72.61	95.31	72.73	95.24																								1018.45	3.9343	1018.45	5.83731	3538.17	4.64386
															72.78	95.28	72.9	95.2																								1020.38	4.10079	1020.38	5.83913	3536.74	4.63944
															72.96	95.25	73.07	95.17																								1022.31	4.37795	1022.31	5.75815	3535.31	4.63497
															73.13	95.21	73.25	95.13																								1024.23	4.4679	1024.23	5.76946	3533.88	4.6305
															73.3	95.18	73.42	95.1																								1026.16	4.25419	1026.16	5.77612	3532.45	4.62601
															73.48	95.14	73.59	95.06																								1028.09	4.25545	1028.09	5.67866	3531.02	4.62145
															73.64	95.11	73.77	95.03																								1030.02	4.79711	1030.02	5.58054	3529.59	4.61682
															73.81	95.08	73.94	94.99																								1031.95	6	1031.95	5.54252	3528.16	4.61217
															73.99	95.04	74.11	94.96																								1033.88	6	1033.88	5.53473	3526.73	4.60759
															74.16	95.01	74.28	94.93																								1035.81	4.49047	1035.81	5.53274	3525.3	4.60318
															74.33	94.98	74.45	94.89																								1037.74	4.81511	1037.74	5.5467	3523.87	4.59898
															74.5	94.94	74.62	94.85																								1039.67	6	1039.67	5.59924	3522.43	4.59496
															74.67	94.91	74.79	94.82																								1041.6	6	1041.6	5.67502	3521	4.59103
															74.84	94.87	74.96	94.78																								1043.52	5.1409	1043.52	5.73708	3519.57	4.58714
															75.01	94.84	75.13	94.75																								1045.45	4.51251	1045.45	5.77769	3518.14	4.58327
															75.18	94.81	75.3	94.71																								1047.38	4.22146	1047.38	5.78824	3516.71	4.57937
															75.34	94.77	75.47	94.68																								1049.31	4.22066	1049.31	5.77767	3515.28	4.57536
															75.51	94.74	75.64	94.64																								1051.24	4.33403	1051.24	5.71228	3513.85	4.57122
															75.68	94.7	75.81	94.61																								1053.17	4.17349	1053.17	5.63324	3512.42	4.56698
															75.85	94.67	75.98	94.57																								1055.1	3.9053	1055.1	5.60533	3510.99	4.56277
															76.02	94.64	76.15	94.54																								1057.03	3.73578	1057.03	5.56835	3509.56	4.55865
															76.19	94.6	76.31	94.5																								1058.95	3.73389	1058.95	5.49899	3508.13	4.55461
															76.35	94.57	76.48	94.46																								1060.88	3.94744	1060.88	5.47515	3506.7	4.55065
															76.52	94.53	76.65	94.43																								1062.81	4.43264	1062.81	5.52288	3505.27	4.54674
															76.69	94.5	76.82	94.39																								1064.74	6	1064.74	5.57769	3503.84	4.5429
															76.85	94.47	76.99	94.36																								1066.67	6	1066.67	5.62137	3502.4	4.53913
															77.02	94.43	77.15	94.32																								1068.6	6	1068.6	5.70314	3500.97	4.53544
															77.18	94.4	77.32	94.29																								1070.53	4.25584	1070.53	5.76914	3499.54	4.53185
															77.35	94.36	77.48	94.25																								1072.46	3.88207	1072.46	5.72075	3498.11	4.52835
															77.52	94.33	77.65	94.22																								1074.39	3.80103	1074.39	5.62489	3496.68	4.5249
															77.68	94.3	77.82	94.18																								1076.32	3.81151	1076.32	5.6235	3495.25	4.52146
															77.85	94.26	77.99	94.15																								1078.24	3.86773	1078.24	5.67558	3493.82	4.51806
															78.01	94.23	78.15	94.11																								1080.17	4.01458	1080.17	5.65518	3492.39	4.51471
															78.18	94.2	78.31	94.08																								1082.1	4.01992	1082.1	5.6262	3490.96	4.5114
															78.35	94.16	78.48	94.04																								1084.03	3.78326	1084.03	5.61453	3489.53	4.50808
															78.51	94.13	78.64	94.01																								1085.96	3.65818	1085.96	5.58131	3488.1	4.50472
															78.67	94.09	78.81	93.97																								1087.89	3.75557	1087.89	5.51755	3486.67	4.50135
															78.83	94.06	78.97	93.94																								1089.82	4.19208	1089.82	5.43497	3485.24	4.49801
															79	94.03	79.14	93.9																								1091.75	6	1091.75	5.38847	3483.81	4.49476
															79.16	93.99	79.3	93.87																								1093.67	4.85974	1093.67	5.42054	3482.37	4.49164
															79.33	93.96	79.47	93.83																								1095.6	4.01641	1095.6	5.47773	3480.94	4.48863
															79.48	93.93	79.63	93.8																								1097.53	3.84856	1097.53	5.50789	3479.51	4.48568
															79.65	93.89	79.79	93.76																								1099.46	3.97224	1099.46	5.57098	3478.08	4.48276
															79.81	93.86	79.96	93.73																								1101.39	4.29645	1101.39	5.64862	3476.65	4.47985
															79.98	93.83	80.12	93.69																								1103.32	4.36466	1103.32	5.67736	3475.22	4.47697
															80.14	93.79	80.29	93.66																								1105.25	4.19676	1105.25	5.65227	3473.79	4.47416
															80.3	93.76	80.44	93.62																								1107.18	4.23278	1107.18	5.61267	3472.36	4.47145
															80.46	93.73	80.61	93.59																								1109.11	4.44108	1109.11	5.57039	3470.93	4.46879
															80.63	93.7	80.77	93.55																								1111.03	4.57087	1111.03	5.53217	3469.5	4.46613
															80.79	93.66	80.93	93.52																								1112.96	4.48103	1112.96	5.53878	3468.07	4.4634
															80.95	93.63	81.1	93.49																								1114.89	4.24918	1114.89	5.56278	3466.64	4.46059
															81.11	93.6	81.26	93.45																								1116.82	3.97322	1116.82	5.59156	3465.21	4.45774
															81.27	93.57	81.42	93.42																								1118.75	3.78456	1118.75	5.64269	3463.78	4.45491
															81.43	93.53	81.59	93.38																								1120.68	3.73704	1120.68	5.70267	3462.34	4.45217
															81.6	93.5	81.75	93.35																								1122.61	3.81981	1122.61	5.74959	3460.91	4.44952
															81.75	93.47	81.91	93.32																								1124.54	3.92997	1124.54	5.74538	3459.48	4.44693
															81.92	93.44	82.07	93.28																								1126.46	3.9237	1126.46	5.72861	3458.05	4.44438
															82.08	93.4	82.23	93.25																								1128.39	3.91713	1128.39	5.75846	3456.62	4.44186
															82.24	93.37	82.39	93.21																								1130.32	4.0827	1130.32	5.81525	3455.19	4.43936
															82.4	93.34	82.55	93.18																								1132.25	4.42146	1132.25	5.81366	3453.76	4.43689
															82.56	93.31	82.71	93.15																								1134.18	4.53978	1134.18	5.76049	3452.33	4.4344
															82.72	93.28	82.87	93.11																								1136.11	4.3136	1136.11	5.70951	3450.9	4.43189
															82.88	93.25	83.04	93.08																								1138.04	4.10055	1138.04	5.68342	3449.47	4.42935
															83.04	93.21	83.2	93.05																								1139.97	3.94982	1139.97	5.72098	3448.04	4.42684
															83.2	93.18	83.36	93.02																								1141.9	3.89009	1141.9	5.79106	3446.61	4.42441
															83.36	93.15	83.52	92.98																								1143.83	3.90786	1143.83	5.82804	3445.18	4.42211
															83.52	93.12	83.68	92.95																								1145.75	3.98026	1145.75	5.84695	3443.74	4.41995
															83.68	93.09	83.84	92.92																								1147.68	4.1608	1147.68	5.87043	3442.31	4.41793
															83.84	93.06	84	92.89																								1149.61	4.56682	1149.61	5.86355	3440.88	4.416
															83.99	93.03	84.16	92.85																								1151.54	6	1151.54	5.82496	3439.45	4.41412
															84.16	93	84.32	92.82																								1153.47	6	1153.47	5.79655	3438.02	4.41227
															84.31	92.97	84.48	92.79																								1155.4	5.91974	1155.4	5.78055	3436.59	4.41041
															84.47	92.94	84.64	92.76																								1157.33	4.64189	1157.33	5.78269	3435.16	4.40856
															84.63	92.91	84.8	92.73																								1159.26	4.34028	1159.26	5.81261	3433.73	4.40673
															84.79	92.88	84.96	92.69																								1161.18	4.2377	1161.18	5.84038	3432.3	4.40493
															84.95	92.85	85.12	92.66																								1163.11	4.17552	1163.11	5.8247	3430.87	4.40319
															85.11	92.82	85.28	92.63																								1165.04	4.0042	1165.04	5.79875	3429.44	4.40152
															85.26	92.79	85.44	92.6																								1166.97	3.85207	1166.97	5.79935	3428.01	4.39993
															85.42	92.76	85.6	92.57																								1168.9	3.81375	1168.9	5.80029	3426.58	4.39839
															85.58	92.73	85.76	92.54																								1170.83	3.83972	1170.83	5.84943	3425.15	4.39685
															85.74	92.7	85.91	92.51																								1172.76	3.89849	1172.76	5.97746	3423.71	4.39534
															85.9	92.67	86.07	92.48																								1174.69	3.97263	1174.69	6.03579	3422.28	4.39386
															86.06	92.64	86.23	92.45																								1176.62	4.02459	1176.62	5.9499	3420.85	4.39246
															86.22	92.61	86.39	92.42																								1178.55	4.12994	1178.55	5.88528	3419.42	4.39115
															86.37	92.58	86.55	92.39																								1180.47	4.28853	1180.47	5.91349	3417.99	4.38992
															86.53	92.55	86.71	92.36																								1182.4	4.36604	1182.4	5.92836	3416.56	4.38879
															86.69	92.52	86.87	92.33																								1184.33	4.35694	1184.33	5.88261	3415.13	4.38771
															86.85	92.5	87.03	92.3																								1186.26	4.29463	1186.26	5.8739	3413.7	4.38666
															87.01	92.47	87.19	92.27																								1188.19	4.22602	1188.19	5.92399	3412.27	4.38562
															87.16	92.44	87.34	92.24																								1190.12	4.17291	1190.12	5.9869	3410.84	4.3846
															87.32	92.41	87.5	92.21																								1192.05	4.12634	1192.05	5.98162	3409.41	4.38359
															87.48	92.38	87.66	92.18																								1193.98	4.05813	1193.98	5.9391	3407.98	4.3826
															87.64	92.36	87.82	92.15																								1195.9	4.04832	1195.9	5.90667	3406.55	4.38165
															87.8	92.33	87.98	92.12																								1197.83	4.02893	1197.83	5.90308	3405.12	4.38075
															87.96	92.3	88.14	92.09																								1199.76	3.91971	1199.76	5.94855	3403.68	4.37991
															88.11	92.27	88.3	92.06																								1201.69	3.86402	1201.69	5.99159	3402.25	4.37907
															88.27	92.25	88.46	92.03																								1203.62	3.89851	1203.62	6.00772	3400.82	4.37822
															88.43	92.22	88.61	92																								1205.55	3.9139	1205.55	5.9835	3399.39	4.37734
															88.58	92.19	88.77	91.97																								1207.48	3.80796	1207.48	5.95088	3397.96	4.37645
															88.74	92.17	88.93	91.95																								1209.41	3.72202	1209.41	5.98316	3396.53	4.37559
															88.9	92.14	89.09	91.92																								1211.34	3.69026	1211.34	6.08908	3395.1	4.37478
															89.06	92.11	89.25	91.89																								1213.27	3.6655	1213.27	6.11696	3393.67	4.37403
															89.22	92.09	89.4	91.86																								1215.19	3.65503	1215.19	5.96108	3392.24	4.3733
															89.37	92.06	89.56	91.84																								1217.12	3.63108	1217.12	5.8832	3390.81	4.37256
															89.53	92.03	89.72	91.81																								1219.05	3.59239	1219.05	5.95432	3389.38	4.37182
															89.69	92.01	89.88	91.78																								1220.98	3.51971	1220.98	6.0387	3387.95	4.37108
															89.85	91.98	90.04	91.75																								1222.91	3.43436	1222.91	6.00082	3386.52	4.37039
															90	91.96	90.19	91.73																								1224.84	3.36343	1224.84	5.95927	3385.09	4.36975
															90.16	91.93	90.36	91.7																								1226.77	3.29457	1226.77	5.97241	3383.65	4.36916
															90.32	91.91	90.51	91.67																								1228.7	3.22361	1228.7	5.98021	3382.22	4.36861
															90.48	91.88	90.67	91.65																								1230.62	3.14552	1230.62	6.01265	3380.79	4.36808
															90.63	91.86	90.83	91.62																								1232.55	3.07173	1232.55	6.02772	3379.36	4.36758
															90.79	91.83	90.99	91.59																								1234.48	3.00013	1234.48	6.00645	3377.93	4.36709
															90.95	91.81	91.15	91.57																								1236.41	2.92435	1236.41	6.01666	3376.5	4.36662
															91.11	91.78	91.31	91.54																								1238.34	2.83544	1238.34	6.03303	3375.07	4.36619
															91.27	91.76	91.46	91.52																								1240.27	2.73167	1240.27	6.03435	3373.64	4.36579
															91.43	91.73	91.62	91.49																								1242.2	2.62168	1242.2	6.04827	3372.21	4.36543
															91.58	91.71	91.78	91.46																								1244.13	2.5015	1244.13	6.01907	3370.78	4.36511
															91.74	91.68	91.94	91.44																								1246.06	2.36881	1246.06	5.99026	3369.35	4.36482
															91.89	91.66	92.09	91.41																								1247.98	2.22499	1247.98	6.04498	3367.92	4.36453
															92.05	91.63	92.26	91.39																								1249.91	2.07583	1249.91	6.14768	3366.49	4.36423
															92.21	91.61	92.41	91.36																								1251.84	1.92708	1251.84	6.30774	3365.06	4.36393
															92.36	91.59	92.57	91.34																								1253.77	1.78303	1253.77	6.62223	3363.62	4.36367
															92.52	91.56	92.73	91.31																								1255.7	1.64775	1255.7	7.83296	3362.19	4.36344
															92.68	91.54	92.89	91.29																								1257.63	1.52352	1257.63	8	3360.76	4.36327
															92.84	91.52	93.04	91.26																								1259.56	1.41158	1259.56	8	3359.33	4.36316
															93	91.49	93.21	91.24																								1261.49	1.31258	1261.49	8	3357.9	4.36312
															93.16	91.47	93.36	91.21																								1263.42	1.22644	1263.42	8	3356.47	4.36315
															93.32	91.44	93.52	91.19																								1265.35	1.15148	1265.35	8	3355.04	4.36326
															93.47	91.42	93.68	91.16																								1267.27	1.08603	1267.27	8	3353.61	4.36342
															93.63	91.4	93.84	91.14																								1269.2	1.02895	1269.2	8	3352.18	4.3636
															93.78	91.38	94	91.11																								1271.13	0.97909	1271.13	8	3350.75	4.36379
															93.95	91.35	94.16	91.09																								1273.06	0.93574	1273.06	6.46548	3349.32	4.36398
															94.1	91.33	94.32	91.07																								1274.99	0.89758	1274.99	5.91086	3347.89	4.36419
															94.26	91.31	94.48	91.04																								1276.92	0.86326	1276.92	5.5574	3346.46	4.36446
															94.42	91.28	94.63	91.02																								1278.85	0.83228	1278.85	5.28715	3345.03	4.36481
															94.58	91.26	94.79	91																								1280.78	0.80451	1280.78	5.03741	3343.59	4.36522
															94.74	91.24	94.95	90.97																								1282.7	0.77965	1282.7	4.82152	3342.16	4.36567
															94.89	91.22	95.11	90.95																								1284.63	0.75715	1284.63	4.63616	3340.73	4.36612
															95.05	91.19	95.27	90.93																								1286.56	0.73669	1286.56	4.47357	3339.3	4.36655
															95.21	91.17	95.43	90.9																								1288.49	0.71841	1288.49	4.32627	3337.87	4.36699
															95.37	91.15	95.59	90.88																								1290.42	0.70228	1290.42	4.19484	3336.44	4.36745
															95.53	91.13	95.75	90.86																								1292.35	0.68765	1292.35	4.0785	3335.01	4.36796
															95.68	91.11	95.91	90.83																								1294.28	0.67395	1294.28	3.97294	3333.58	4.36852
															95.84	91.08	96.06	90.81																								1296.21	0.66116	1296.21	3.8766	3332.15	4.36912
															96	91.06	96.22	90.79																								1298.14	0.64932	1298.14	3.78817	3330.72	4.36974
															96.16	91.04	96.38	90.76																								1300.06	0.63827	1300.06	3.70759	3329.29	4.37035
															96.32	91.02	96.54	90.74																								1301.99	0.62769	1301.99	3.6337	3327.86	4.37096
															96.48	91	96.69	90.72																								1303.92	0.6174	1303.92	3.56585	3326.43	4.37158
															96.63	90.98	96.86	90.7																								1305.85	0.60733	1305.85	3.50349	3325	4.37218
															96.79	90.95	97.02	90.67																								1307.78	0.59754	1307.78	3.44563	3323.56	4.37275
															96.95	90.93	97.18	90.65																								1309.71	0.58787	1309.71	3.39236	3322.13	4.37329
															97.11	90.91	97.34	90.63																								1311.64	0.57818	1311.64	3.34261	3320.7	4.3738
															97.27	90.89	97.5	90.61																								1313.57	0.56912	1313.57	3.29613	3319.27	4.37429
															97.43	90.87	97.66	90.59																								1315.49	0.56094	1315.49	3.25317	3317.84	4.37478
															97.59	90.85	97.81	90.56																								1317.42	0.55346	1317.42	3.21308	3316.41	4.37528
															97.75	90.83	97.97	90.54																								1319.35	0.5476	1319.35	3.17605	3314.98	4.37578
															97.9	90.81	98.14	90.52																								1321.28	0.54361	1321.28	3.14268	3313.55	4.37627
															98.06	90.78	98.3	90.5																								1323.21	0.53991	1323.21	3.11194	3312.12	4.37676
															98.22	90.76	98.45	90.48																								1325.14	0.53575	1325.14	3.08245	3310.69	4.37726
															98.38	90.74	98.61	90.45																								1327.07	0.53164	1327.07	3.05443	3309.26	4.37777
															98.54	90.72	98.77	90.43																								1329	0.52815	1329	3.02806	3307.83	4.37828
															98.7	90.7	98.93	90.41																								1330.93	0.52556	1330.93	3.00325	3306.4	4.37875
															98.85	90.68	99.09	90.39																								1332.86	0.52352	1332.86	2.97974	3304.97	4.37918
															99.01	90.66	99.25	90.37																								1334.78	0.5208	1334.78	2.95655	3303.53	4.37955
															99.17	90.64	99.41	90.35																								1336.71	0.51673	1336.71	2.93303	3302.1	4.37989
															99.33	90.62	99.57	90.32																								1338.64	0.51375	1338.64	2.91066	3300.67	4.38021
															99.49	90.6	99.72	90.3																								1340.57	0.51535	1340.57	2.89302	3299.24	4.38054
															99.65	90.58	99.89	90.28																								1342.5	0.51894	1342.5	2.87922	3297.81	4.38091
															99.81	90.56	100.05	90.26																								1344.43	0.52031	1344.43	2.86515	3296.38	4.38131
															99.97	90.54	100.21	90.24																								1346.36	0.51968	1346.36	2.84992	3294.95	4.38175
															100.13	90.52	100.37	90.22																								1348.29	0.51864	1348.29	2.83475	3293.52	4.38221
															100.29	90.5	100.53	90.19																								1350.21	0.51781	1350.21	2.82048	3292.09	4.38269
															100.45	90.48	100.69	90.17																								1352.14	0.51668	1352.14	2.80696	3290.66	4.3832
															100.61	90.46	100.85	90.15																								1354.07	0.51494	1354.07	2.79397	3289.23	4.38371
															100.77	90.44	101.01	90.13																								1356	0.51294	1356	2.7817	3287.8	4.38424
															100.93	90.42	101.17	90.11																								1357.93	0.50954	1357.93	2.76945	3286.37	4.38481
															101.09	90.4	101.33	90.09																								1359.86	0.50329	1359.86	2.75598	3284.93	4.38541
															101.25	90.38	101.49	90.07																								1361.79	0.49665	1361.79	2.74297	3283.5	4.38604
															101.41	90.36	101.65	90.05																								1363.72	0.49393	1363.72	2.73414	3282.07	4.3867
															101.58	90.34	101.81	90.03																								1365.65	0.49225	1365.65	2.72744	3280.64	4.38736
															101.74	90.32	101.98	90.01																								1367.58	0.48773	1367.58	2.71926	3279.21	4.38805
															101.89	90.3	102.14	89.99																								1369.5	0.48143	1369.5	2.71002	3277.78	4.38878
															102.06	90.28	102.29	89.97																								1371.43	0.47374	1371.43	2.69997	3276.35	4.38958
															102.21	90.26	102.46	89.95																								1373.36	0.46567	1373.36	2.68988	3274.92	4.39045
															102.38	90.24	102.62	89.93																								1375.29	0.46123	1375.29	2.68302	3273.49	4.39139
															102.54	90.22	102.78	89.91																								1377.22	0.45968	1377.22	2.67869	3272.06	4.39238
															102.69	90.2	102.94	89.89																								1379.15	0.45756	1379.15	2.67369	3270.63	4.39338
															102.86	90.18	103.1	89.87																								1381.08	0.45479	1381.08	2.66776	3269.2	4.39437
															103.02	90.16	103.26	89.85																								1383.01	0.45096	1383.01	2.66059	3267.77	4.39534
															103.18	90.14	103.42	89.83																								1384.93	0.4453	1384.93	2.65164	3266.34	4.39634
															103.34	90.13	103.58	89.81																								1386.86	0.44109	1386.86	2.64374	3264.9	4.39737
															103.5	90.11	103.74	89.79																								1388.79	0.44125	1388.79	2.63948	3263.47	4.39845
															103.66	90.09	103.91	89.77																								1390.72	0.44074	1390.72	2.63506	3262.04	4.39956
															103.82	90.07	104.07	89.75																								1392.65	0.43613	1392.65	2.62765	3260.61	4.40072
															103.98	90.05	104.23	89.73																								1394.58	0.43089	1394.58	2.62024	3259.18	4.4019
															104.15	90.03	104.39	89.71																								1396.51	0.42921	1396.51	2.6167	3257.75	4.40309
															104.31	90.01	104.55	89.69																								1398.44	0.43144	1398.44	2.61742	3256.32	4.40432
															104.47	90	104.71	89.67																								1400.37	0.43538	1400.37	2.62002	3254.89	4.40557
															104.63	89.98	104.87	89.65																								1402.3	0.43664	1402.3	2.61977	3253.46	4.40686
															104.79	89.96	105.04	89.63																								1404.22	0.43573	1404.22	2.61621	3252.03	4.40816
															104.95	89.94	105.2	89.61																								1406.15	0.4368	1406.15	2.61201	3250.6	4.40947
															105.11	89.92	105.36	89.59																								1408.08	0.4385	1408.08	2.60649	3249.17	4.41077
															105.28	89.9	105.52	89.58																								1410.01	0.43873	1410.01	2.59891	3247.74	4.41208
															105.44	89.89	105.68	89.56																								1411.94	0.4387	1411.94	2.59111	3246.31	4.41339
															105.6	89.87	105.85	89.54																								1413.87	0.43736	1413.87	2.58285	3244.87	4.41473
															105.76	89.85	106.01	89.52																								1415.8	0.43233	1415.8	2.5722	3243.44	4.41609
															105.93	89.83	106.17	89.5																								1417.73	0.42793	1417.73	2.56226	3242.01	4.41747
															106.08	89.82	106.33	89.48																								1419.65	0.43271	1419.65	2.55963	3240.58	4.41888
															106.25	89.8	106.5	89.47																								1421.58	0.44045	1421.58	2.55985	3239.15	4.4203
															106.41	89.78	106.66	89.45																								1423.51	0.44559	1423.51	2.55814	3237.72	4.42171
															106.58	89.76	106.82	89.43																								1425.44	0.45122	1425.44	2.55642	3236.29	4.4231
															106.74	89.75	106.98	89.41																								1427.37	0.45565	1427.37	2.55345	3234.86	4.42447
															106.9	89.73	107.15	89.39																								1429.3	0.45946	1429.3	2.54939	3233.43	4.4258
															107.06	89.71	107.31	89.38																								1431.23	0.46549	1431.23	2.54638	3232	4.4271
															107.23	89.7	107.47	89.36																								1433.16	0.46978	1433.16	2.54199	3230.57	4.42839
															107.39	89.68	107.63	89.34																								1435.09	0.47275	1435.09	2.53627	3229.14	4.42969
															107.55	89.66	107.8	89.32																								1437.02	0.48348	1437.02	2.53552	3227.71	4.43104
															107.72	89.65	107.96	89.31																								1438.94	0.49823	1438.94	2.5383	3226.28	4.43241
															107.88	89.63	108.13	89.29																								1440.87	0.50791	1440.87	2.53811	3224.84	4.43377
															108.04	89.61	108.29	89.27																								1442.8	0.51445	1442.8	2.53539	3223.41	4.4351
															108.2	89.6	108.45	89.25																								1444.73	0.51884	1444.73	2.53098	3221.98	4.43638
															108.37	89.58	108.61	89.24																								1446.66	0.52285	1446.66	2.52634	3220.55	4.43762
															108.53	89.56	108.78	89.22																								1448.59	0.52996	1448.59	2.52429	3219.12	4.43883
															108.7	89.55	108.94	89.2																								1450.52	0.53695	1450.52	2.52292	3217.69	4.44003
															108.86	89.53	109.11	89.19																								1452.45	0.53782	1452.45	2.51755	3216.26	4.44123
															109.03	89.52	109.27	89.17																								1454.38	0.53133	1454.38	2.507	3214.83	4.44241
															109.19	89.5	109.43	89.15																								1456.3	0.52455	1456.3	2.49729	3213.4	4.44355
															109.35	89.49	109.59	89.14																								1458.23	0.53295	1458.23	2.5021	3211.97	4.44467
															109.52	89.47	109.76	89.12																								1460.16	0.5442	1460.16	2.51079	3210.54	4.44577
															109.68	89.46	109.92	89.1																								1462.09	0.54424	1462.09	2.51112	3209.11	4.44686
															109.84	89.44	110.09	89.09																								1464.02	0.53818	1464.02	2.50829	3207.68	4.44796
															110.01	89.42	110.25	89.07																								1465.95	0.53338	1465.95	2.50837	3206.25	4.44904
															110.17	89.41	110.42	89.06																								1467.88	0.52739	1467.88	2.50697	3204.81	4.4501
															110.34	89.4	110.58	89.04																								1469.81	0.51427	1469.81	2.49886	3203.38	4.45112
															110.5	89.38	110.75	89.03																								1471.73	0.49664	1471.73	2.48834	3201.95	4.45209
															110.66	89.37	110.91	89.01																								1473.66	0.48636	1473.66	2.48588	3200.52	4.45303
															110.83	89.35	111.08	89																								1475.59	0.48595	1475.59	2.49124	3199.09	4.45395
															110.99	89.34	111.24	88.98																								1477.52	0.48542	1477.52	2.49555	3197.66	4.45486
															111.16	89.32	111.41	88.97																								1479.45	0.48085	1479.45	2.49625	3196.23	4.45576
															111.33	89.31	111.57	88.95																								1481.38	0.4737	1481.38	2.4951	3194.8	4.45665
															111.49	89.29	111.74	88.94																								1483.31	0.46523	1483.31	2.49269	3193.37	4.45753
															111.66	89.28	111.9	88.93																								1485.24	0.45347	1485.24	2.48662	3191.94	4.4584
															111.82	89.27	112.07	88.91																								1487.17	0.43849	1487.17	2.47735	3190.51	4.45926
															111.99	89.25	112.23	88.9																								1489.1	0.42903	1489.1	2.47291	3189.08	4.46012
															112.15	89.24	112.4	88.88																								1491.02	0.4317	1491.02	2.47794	3187.65	4.46099
															112.32	89.23	112.57	88.87																								1492.95	0.43392	1492.95	2.48067	3186.22	4.46185
															112.48	89.21	112.73	88.85																								1494.88	0.42868	1494.88	2.47631	3184.78	4.4627
															112.65	89.2	112.9	88.84																								1496.81	0.42294	1496.81	2.47189	3183.35	4.46352
															112.81	89.19	113.07	88.83																								1498.74	0.42434	1498.74	2.47353	3181.92	4.46431
															112.98	89.18	113.23	88.81																								1500.67	0.42679	1500.67	2.47527	3180.49	4.46507
															113.15	89.16	113.4	88.8																								1502.6	0.42184	1502.6	2.46994	3179.06	4.4658
															113.31	89.15	113.56	88.79																								1504.53	0.40712	1504.53	2.45614	3177.63	4.46652
															113.48	89.14	113.73	88.77																								1506.45	0.39142	1506.45	2.44245	3176.2	4.46722
															113.65	89.13	113.89	88.76																								1508.38	0.39838	1508.38	2.44863	3174.77	4.46793
															113.82	89.12	114.06	88.75																								1510.31	0.41244	1510.31	2.4595	3173.34	4.46864
															113.97	89.11	114.23	88.74																								1512.24	0.41778	1512.24	2.46229	3171.91	4.46934
															114.14	89.09	114.39	88.73																								1514.17	0.41476	1514.17	2.45788	3170.48	4.47002
															114.31	89.08	114.56	88.71																								1516.1	0.40808	1516.1	2.45041	3169.05	4.4707
															114.48	89.07	114.72	88.7																								1518.03	0.40324	1518.03	2.44445	3167.62	4.47137
															114.64	89.06	114.89	88.69																								1519.96	0.40003	1519.96	2.43993	3166.19	4.47206
															114.81	89.05	115.06	88.68																								1521.89	0.40151	1521.89	2.43964	3164.75	4.47275
															114.98	89.04	115.23	88.67																								1523.81	0.40817	1523.81	2.44376	3163.32	4.47343
															115.15	89.03	115.39	88.66																								1525.74	0.41437	1525.74	2.44744	3161.89	4.4741
															115.31	89.02	115.56	88.65																								1527.67	0.4209	1527.67	2.45128	3160.46	4.47473
															115.48	89.01	115.73	88.63																								1529.6	0.42384	1529.6	2.45179	3159.03	4.4753
															115.65	89	115.9	88.62																								1531.53	0.42086	1531.53	2.44726	3157.6	4.4758
															115.81	88.99	116.06	88.61																								1533.46	0.41941	1533.46	2.44426	3156.17	4.47625
															115.98	88.98	116.23	88.6																								1535.39	0.41983	1535.39	2.44256	3154.74	4.47668
															116.15	88.97	116.4	88.59																								1537.32	0.41165	1537.32	2.43318	3153.31	4.4771
															116.31	88.96	116.57	88.58																								1539.24	0.39701	1539.24	2.41855	3151.88	4.47756
															116.48	88.95	116.73	88.57																								1541.17	0.3967	1541.17	2.41687	3150.45	4.47805
															116.65	88.94	116.9	88.56																								1543.1	0.41204	1543.1	2.42867	3149.02	4.47857
															116.81	88.93	117.06	88.55																								1545.03	0.42681	1545.03	2.43946	3147.59	4.47906
															116.98	88.92	117.23	88.54																								1546.96	0.43505	1546.96	2.44434	3146.16	4.4795
															117.15	88.91	117.4	88.53																								1548.89	0.43676	1548.89	2.44363	3144.72	4.47988
															117.32	88.9	117.56	88.52																								1550.82	0.43656	1550.82	2.44135	3143.29	4.48021
															117.49	88.89	117.74	88.52																								1552.75	0.43489	1552.75	2.43766	3141.86	4.48053
															117.66	88.89	117.9	88.5																								1554.68	0.42831	1554.68	2.42955	3140.43	4.48085
															117.82	88.88	118.07	88.5																								1556.61	0.41605	1556.61	2.41663	3139	4.48117
															117.99	88.87	118.24	88.49																								1558.53	0.41455	1558.53	2.4137	3137.57	4.48148
															118.16	88.86	118.41	88.48																								1560.46	0.43982	1560.46	2.4337	3136.14	4.48178
															118.33	88.85	118.57	88.47																								1562.39	0.45426	1562.39	2.44353	3134.71	4.48208
															118.5	88.84	118.74	88.46																								1564.32	0.45779	1564.32	2.44401	3133.28	4.48235
															118.66	88.84	118.91	88.45																								1566.25	0.45846	1566.25	2.44208	3131.85	4.48262
															118.83	88.83	119.08	88.45																								1568.18	0.45892	1568.18	2.44007	3130.42	4.48288
															119	88.82	119.24	88.44																								1570.11	0.46565	1570.11	2.44335	3128.99	4.48312
															119.17	88.81	119.41	88.43																								1572.04	0.4731	1572.04	2.4469	3127.56	4.48334
															119.34	88.81	119.58	88.42																								1573.96	0.47325	1573.96	2.44422	3126.12	4.48354
															119.5	88.8	119.75	88.41																								1575.89	0.47642	1575.89	2.44418	3124.69	4.48371
															119.68	88.79	119.92	88.41																								1577.82	0.49058	1577.82	2.45333	3123.26	4.48388
															119.84	88.79	120.09	88.4																								1579.75	0.50308	1579.75	2.46078	3121.83	4.48405
															120.01	88.78	120.26	88.4																								1581.68	0.51133	1581.68	2.46432	3120.4	4.48422
															120.18	88.77	120.42	88.39																								1583.61	0.51921	1583.61	2.46707	3118.97	4.48437
															120.35	88.77	120.59	88.38																								1585.54	0.52756	1585.54	2.4697	3117.54	4.4845
															120.52	88.76	120.77	88.37																								1587.47	0.53618	1587.47	2.4721	3116.11	4.48462
															120.68	88.76	120.93	88.37																								1589.4	0.54521	1589.4	2.47447	3114.68	4.48474
															120.86	88.75	121.1	88.36																								1591.33	0.55437	1591.33	2.47688	3113.25	4.48486
															121.02	88.74	121.27	88.36																								1593.25	0.56318	1593.25	2.47945	3111.82	4.48499
															121.2	88.74	121.44	88.35																								1595.18	0.57192	1595.18	2.48314	3110.39	4.48512
															121.37	88.73	121.61	88.34																								1597.11	0.57962	1597.11	2.48775	3108.96	4.48525
															121.53	88.73	121.78	88.34																								1599.04	0.58384	1599.04	2.49152	3107.53	4.48535
															121.7	88.72	121.94	88.33																								1600.97	0.58428	1600.97	2.49437	3106.09	4.4854
															121.87	88.72	122.12	88.33																								1602.9	0.58259	1602.9	2.49769	3104.66	4.48541
															122.04	88.71	122.28	88.32																								1604.83	0.57899	1604.83	2.50114	3103.23	4.48539
															122.21	88.71	122.45	88.32																								1606.76	0.57292	1606.76	2.50392	3101.8	4.48537
															122.38	88.7	122.62	88.31																								1608.68	0.56614	1608.68	2.50765	3100.37	4.48535
															122.55	88.7	122.79	88.31																								1610.61	0.55982	1610.61	2.51256	3098.94	4.48533
															122.72	88.69	122.96	88.3																								1612.54	0.5509	1612.54	2.51433	3097.51	4.48533
															122.89	88.69	123.13	88.3																								1614.47	0.53793	1614.47	2.51199	3096.08	4.48532
															123.06	88.68	123.3	88.29																								1616.4	0.52759	1616.4	2.51383	3094.65	4.48532
															123.23	88.68	123.47	88.29																								1618.33	0.52514	1618.33	2.52219	3093.22	4.4853
															123.4	88.67	123.64	88.28																								1620.26	0.52122	1620.26	2.52519	3091.79	4.48528
															123.57	88.67	123.81	88.28																								1622.19	0.5143	1622.19	2.52474	3090.36	4.48524
															123.74	88.67	123.98	88.27																								1624.12	0.51111	1624.12	2.52816	3088.93	4.48515
															123.91	88.66	124.15	88.27																								1626.05	0.51111	1626.05	2.53305	3087.5	4.48503
															124.07	88.66	124.32	88.26																								1627.97	0.51163	1627.97	2.53741	3086.06	4.48489
															124.24	88.65	124.49	88.26																								1629.9	0.51181	1629.9	2.54091	3084.63	4.48472
															124.41	88.65	124.65	88.26																								1631.83	0.5065	1631.83	2.53848	3083.2	4.48456
															124.58	88.65	124.83	88.25																								1633.76	0.49499	1633.76	2.53036	3081.77	4.4844
															124.75	88.64	125	88.25																								1635.69	0.48824	1635.69	2.52757	3080.34	4.48427
															124.92	88.64	125.17	88.24																								1637.62	0.49511	1637.62	2.53609	3078.91	4.48415
															125.09	88.64	125.34	88.24																								1639.55	0.50158	1639.55	2.54227	3077.48	4.48405
															125.26	88.63	125.51	88.23																								1641.48	0.50133	1641.48	2.5418	3076.05	4.48397
															125.43	88.63	125.68	88.23																								1643.4	0.49411	1643.4	2.53488	3074.62	4.48391
															125.6	88.63	125.85	88.23																								1645.33	0.48271	1645.33	2.52438	3073.19	4.48386
															125.78	88.62	126.02	88.22																								1647.26	0.47804	1647.26	2.52	3071.76	4.4838
															125.95	88.62	126.19	88.22																								1649.19	0.47828	1649.19	2.5192	3070.33	4.48371
															126.11	88.62	126.36	88.22																								1651.12	0.47145	1651.12	2.51215	3068.9	4.48361
															126.28	88.61	126.53	88.21																								1653.05	0.46845	1653.05	2.51011	3067.47	4.4835
															126.45	88.61	126.7	88.21																								1654.98	0.48208	1654.98	2.52271	3066.03	4.48341
															126.62	88.61	126.87	88.21																								1656.91	0.48912	1656.91	2.52793	3064.6	4.48334
															126.79	88.6	127.04	88.21																								1658.84	0.48672	1658.84	2.52482	3063.17	4.4833
															126.96	88.6	127.21	88.2																								1660.77	0.48025	1660.77	2.5185	3061.74	4.48327
															127.13	88.6	127.38	88.2																								1662.69	0.47639	1662.69	2.51465	3060.31	4.48323
															127.3	88.6	127.55	88.2																								1664.62	0.47537	1664.62	2.51278	3058.88	4.48319
															127.47	88.59	127.72	88.19																								1666.55	0.4693	1666.55	2.50594	3057.45	4.48315
															127.64	88.59	127.89	88.19																								1668.48	0.45994	1668.48	2.49622	3056.02	4.48312
															127.81	88.59	128.06	88.19																								1670.41	0.45685	1670.41	2.49189	3054.59	4.4831
															127.98	88.59	128.23	88.19																								1672.34	0.45799	1672.34	2.49092	3053.16	4.4831
															128.15	88.58	128.4	88.18																								1674.27	0.45875	1674.27	2.4895	3051.73	4.48311
															128.32	88.58	128.57	88.18																								1676.2	0.46119	1676.2	2.48932	3050.3	4.48315
															128.48	88.58	128.74	88.18																								1678.12	0.46043	1678.12	2.48607	3048.87	4.48322
															128.65	88.57	128.91	88.17																								1680.05	0.45249	1680.05	2.47655	3047.44	4.48333
															128.83	88.57	129.08	88.17																								1681.98	0.44034	1681.98	2.46358	3046	4.48344
															129	88.57	129.25	88.17																								1683.91	0.43607	1683.91	2.45787	3044.57	4.48355
															129.17	88.57	129.42	88.17																								1685.84	0.44622	1685.84	2.46446	3043.14	4.48366
															129.34	88.56	129.59	88.16																								1687.77	0.45285	1687.77	2.46775	3041.71	4.48376
															129.51	88.56	129.75	88.16																								1689.7	0.45511	1689.7	2.46733	3040.28	4.48388
															129.68	88.56	129.93	88.16																								1691.63	0.45454	1691.63	2.46436	3038.85	4.48402
															129.85	88.56	130.1	88.16																								1693.56	0.44785	1693.56	2.45623	3037.42	4.48417
															130.02	88.55	130.27	88.16																								1695.48	0.43729	1695.48	2.44501	3035.99	4.48431
															130.18	88.55	130.44	88.15																								1697.41	0.42913	1697.41	2.43603	3034.56	4.48445
															130.35	88.55	130.61	88.15																								1699.34	0.42946	1699.34	2.43485	3033.13	4.48459
															130.53	88.55	130.77	88.15																								1701.27	0.43817	1701.27	2.44104	3031.7	4.48474
															130.7	88.55	130.94	88.15																								1703.2	0.44193	1703.2	2.44245	3030.27	4.48491
															130.86	88.55	131.11	88.14																								1705.13	0.44226	1705.13	2.44104	3028.84	4.48509
															131.03	88.54	131.29	88.14																								1707.06	0.44664	1707.06	2.44342	3027.41	4.48528
															131.2	88.54	131.45	88.14																								1708.99	0.45071	1708.99	2.44544	3025.97	4.48546
															131.37	88.54	131.62	88.14																								1710.92	0.44934	1710.92	2.44266	3024.54	4.48561
															131.54	88.54	131.79	88.13																								1712.85	0.44208	1712.85	2.43482	3023.11	4.48574
															131.71	88.54	131.96	88.13																								1714.77	0.43128	1714.77	2.4242	3021.68	4.48585
															131.88	88.53	132.13	88.13																								1716.7	0.42753	1716.7	2.42041	3020.25	4.48596
															132.05	88.53	132.3	88.13																								1718.63	0.43902	1718.63	2.43006	3018.82	4.48606
															132.22	88.53	132.47	88.13																								1720.56	0.44941	1720.56	2.43795	3017.39	4.48614
															132.39	88.53	132.64	88.12																								1722.49	0.45243	1722.49	2.43931	3015.96	4.48619
															132.56	88.53	132.81	88.12																								1724.42	0.4534	1724.42	2.43919	3014.53	4.4862
															132.73	88.52	132.98	88.12																								1726.35	0.45264	1726.35	2.43765	3013.1	4.48616
															132.9	88.52	133.15	88.12																								1728.28	0.44797	1728.28	2.43275	3011.67	4.48608
															133.07	88.52	133.32	88.11																								1730.2	0.43988	1730.2	2.42495	3010.24	4.48596
															133.24	88.52	133.49	88.11																								1732.13	0.43208	1732.13	2.41781	3008.81	4.48581
															133.4	88.52	133.65	88.11																								1734.06	0.43392	1734.06	2.4199	3007.38	4.48561
															133.58	88.51	133.83	88.11																								1735.99	0.44181	1735.99	2.42673	3005.94	4.48536
															133.74	88.51	134	88.11																								1737.92	0.44311	1737.92	2.42706	3004.51	4.48505
															133.91	88.51	134.17	88.1																								1739.85	0.44195	1739.85	2.42567	3003.08	4.4847
															134.08	88.51	134.34	88.1																								1741.78	0.44203	1741.78	2.42568	3001.65	4.48431
															134.25	88.51	134.51	88.1																								1743.71	0.44101	1743.71	2.42442	3000.22	4.48389
															134.42	88.5	134.68	88.1																								1745.63	0.43762	1745.63	2.42091	2998.79	4.48343
															134.59	88.5	134.85	88.1																								1747.56	0.43299	1747.56	2.41649	2997.36	4.48292
															134.76	88.5	135.01	88.1																								1749.49	0.43299	1749.49	2.41667	2995.93	4.48236
															134.93	88.5	135.19	88.09																								1751.42	0.44091	1751.42	2.42387	2994.5	4.48175
															135.1	88.5	135.36	88.09																								1753.35	0.44717	1753.35	2.429	2993.07	4.48108
															135.27	88.49	135.52	88.09																								1755.28	0.44759	1755.28	2.42897	2991.64	4.48036
															135.44	88.49	135.69	88.09																								1757.21	0.44662	1757.21	2.42818	2990.21	4.47959
															135.6	88.49	135.86	88.08																								1759.14	0.44568	1759.14	2.42755	2988.78	4.47877
															135.78	88.49	136.03	88.08																								1761.07	0.44556	1761.07	2.42791	2987.35	4.47789
															135.94	88.49	136.2	88.08																								1762.99	0.44836	1762.99	2.43103	2985.91	4.47694
															136.11	88.49	136.37	88.08																								1764.92	0.44952	1764.92	2.43232	2984.48	4.47591
															136.28	88.48	136.54	88.08																								1766.85	0.44633	1766.85	2.42984	2983.05	4.4748
															136.46	88.48	136.71	88.08																								1768.78	0.44039	1768.78	2.42524	2981.62	4.47357
															136.62	88.48	136.88	88.08																								1770.71	0.43494	1770.71	2.42137	2980.19	4.47223
															136.79	88.48	137.05	88.07																								1772.64	0.43696	1772.64	2.42467	2978.76	4.47077
															136.96	88.48	137.21	88.07																								1774.57	0.44467	1774.57	2.43271	2977.33	4.4692
															137.13	88.48	137.39	88.07																								1776.5	0.44871	1776.5	2.43688	2975.9	4.46755
															137.3	88.47	137.56	88.07																								1778.43	0.44859	1778.43	2.43755	2974.47	4.46583
															137.47	88.47	137.72	88.07																								1780.36	0.44829	1780.36	2.43847	2973.04	4.46409
															137.63	88.47	137.89	88.07																								1782.28	0.44964	1782.28	2.44094	2971.61	4.46231
															137.8	88.47	138.06	88.06																								1784.21	0.45157	1784.21	2.44392	2970.18	4.46053
															137.97	88.47	138.23	88.06																								1786.14	0.45282	1786.14	2.44632	2968.75	4.45874
															138.14	88.46	138.4	88.06																								1788.07	0.45051	1788.07	2.44529	2967.31	4.45696
															138.31	88.46	138.57	88.06																								1790	0.44457	1790	2.44119	2965.88	4.45522
															138.48	88.46	138.74	88.06																								1791.93	0.44192	1791.93	2.44087	2964.45	4.45356
															138.65	88.46	138.91	88.05																								1793.86	0.44593	1793.86	2.44658	2963.02	4.45202
															138.82	88.46	139.08	88.05																								1795.79	0.44907	1795.79	2.45075	2961.59	4.45064
															138.99	88.45	139.24	88.05																								1797.71	0.44878	1797.71	2.45179	2960.16	4.44944
															139.16	88.45	139.41	88.05																								1799.64	0.44837	1799.64	2.45334	2958.73	4.44843
															139.32	88.45	139.58	88.05																								1801.57	0.45096	1801.57	2.45795	2957.3	4.4476
															139.49	88.45	139.75	88.05																								1803.5	0.45492	1803.5	2.4635	2955.87	4.44693
															139.66	88.45	139.92	88.04																								1805.43	0.4566	1805.43	2.4668	2954.44	4.44639
															139.83	88.45	140.09	88.04																								1807.36	0.45559	1807.36	2.46795	2953.01	4.44599
															140	88.45	140.25	88.04																								1809.29	0.45418	1809.29	2.46918	2951.58	4.44569
															140.17	88.44	140.42	88.04																								1811.22	0.45534	1811.22	2.47308	2950.15	4.44547
															140.34	88.44	140.59	88.03																								1813.15	0.45851	1813.15	2.47874	2948.72	4.44534
															140.5	88.44	140.76	88.03																								1815.08	0.46052	1815.08	2.48326	2947.28	4.44527
															140.67	88.44	140.93	88.03																								1817	0.46133	1817	2.48703	2945.85	4.44527
															140.84	88.44	141.1	88.03																								1818.93	0.46198	1818.93	2.49091	2944.42	4.44532
															141.01	88.43	141.27	88.03																								1820.86	0.46128	1820.86	2.49354	2942.99	4.44543
															141.17	88.43	141.43	88.02																								1822.79	0.45877	1822.79	2.49478	2941.56	4.4456
															141.34	88.43	141.6	88.02																								1824.72	0.45685	1824.72	2.49723	2940.13	4.44582
															141.51	88.43	141.77	88.02																								1826.65	0.45554	1826.65	2.50037	2938.7	4.44609
															141.68	88.43	141.94	88.02																								1828.58	0.45443	1828.58	2.50378	2937.27	4.4464
															141.84	88.42	142.1	88.02																								1830.51	0.45777	1830.51	2.51198	2935.84	4.44673
															142.01	88.42	142.27	88.02																								1832.43	0.46338	1832.43	2.52184	2934.41	4.44707
															142.18	88.42	142.44	88.01																								1834.36	0.46554	1834.36	2.52806	2932.98	4.44744
															142.35	88.42	142.61	88.01																								1836.29	0.46575	1836.29	2.53305	2931.55	4.44783
															142.52	88.42	142.78	88.01																								1838.22	0.46614	1838.22	2.53859	2930.12	4.44826
															142.69	88.42	142.95	88.01																								1840.15	0.46452	1840.15	2.54199	2928.69	4.44873
															142.85	88.41	143.11	88.01																								1842.08	0.46018	1842.08	2.54303	2927.25	4.44926
															143.02	88.41	143.28	88.01																								1844.01	0.45852	1844.01	2.54765	2925.82	4.44987
															143.19	88.41	143.45	88																								1845.94	0.46217	1845.94	2.5571	2924.39	4.45059
															143.36	88.41	143.62	88																								1847.87	0.46614	1847.87	2.56561	2922.96	4.45147
															143.53	88.41	143.79	88																								1849.8	0.46871	1849.8	2.57252	2921.53	4.45255
															143.69	88.4	143.96	88																								1851.72	0.47008	1851.72	2.57833	2920.1	4.45389
															143.86	88.4	144.12	87.99																								1853.65	0.47032	1853.65	2.58299	2918.67	4.45552
															144.03	88.4	144.29	87.99																								1855.58	0.46992	1855.58	2.58685	2917.24	4.45743
															144.2	88.4	144.46	87.99																								1857.51	0.46922	1857.51	2.59016	2915.81	4.45955
															144.36	88.4	144.63	87.99																								1859.44	0.4687	1859.44	2.59321	2914.38	4.46181
															144.53	88.39	144.79	87.99																								1861.37	0.46825	1861.37	2.59583	2912.95	4.46409
															144.7	88.39	144.96	87.98																								1863.3	0.46634	1863.3	2.59651	2911.52	4.46627
															144.87	88.39	145.13	87.98																								1865.23	0.46127	1865.23	2.59375	2910.09	4.4683
															145.03	88.39	145.29	87.98																								1867.15	0.45562	1867.15	2.5903	2908.66	4.47014
															145.2	88.39	145.46	87.98																								1869.08	0.45597	1869.08	2.59194	2907.22	4.47181
															145.37	88.38	145.64	87.98																								1871.01	0.46119	1871.01	2.59682	2905.79	4.47336
															145.54	88.38	145.8	87.98																								1872.94	0.46415	1872.94	2.59859	2904.36	4.47482
															145.71	88.38	145.97	87.97																								1874.87	0.46414	1874.87	2.5972	2902.93	4.47625
															145.87	88.38	146.14	87.97																								1876.8	0.46318	1876.8	2.5945	2901.5	4.47768
															146.04	88.38	146.3	87.97																								1878.73	0.46207	1878.73	2.59108	2900.07	4.47913
															146.21	88.38	146.47	87.97																								1880.66	0.46089	1880.66	2.58696	2898.64	4.48059
															146.37	88.37	146.64	87.96																								1882.59	0.45945	1882.59	2.58202	2897.21	4.48207
															146.54	88.37	146.81	87.96																								1884.52	0.45768	1884.52	2.57625	2895.78	4.48354
															146.71	88.37	146.97	87.96																								1886.44	0.45499	1886.44	2.5693	2894.35	4.48499
															146.87	88.37	147.14	87.96																								1888.37	0.45223	1888.37	2.56196	2892.92	4.48641
															147.04	88.37	147.31	87.96																								1890.3	0.45165	1890.3	2.55603	2891.49	4.4878
															147.21	88.36	147.47	87.95																								1892.23	0.4518	1892.23	2.55047	2890.06	4.48915
															147.38	88.36	147.64	87.95																								1894.16	0.45086	1894.16	2.54391	2888.63	4.49044
															147.55	88.36	147.81	87.95																								1896.09	0.45038	1896.09	2.53753	2887.19	4.49167
															147.71	88.36	147.98	87.95																								1898.02	0.45053	1898.02	2.53162	2885.76	4.4928
															147.88	88.36	148.14	87.94																								1899.95	0.45003	1899.95	2.52517	2884.33	4.49381
															148.05	88.36	148.31	87.94																								1901.88	0.44894	1901.88	2.51817	2882.9	4.49467
															148.21	88.35	148.48	87.94																								1903.8	0.44761	1903.8	2.511	2881.47	4.49533
															148.38	88.35	148.65	87.94																								1905.73	0.44568	1905.73	2.50352	2880.04	4.49577
															148.55	88.35	148.81	87.94																								1907.66	0.4435	1907.66	2.49609	2878.61	4.49601
															148.71	88.35	148.98	87.94																								1909.59	0.44267	1909.59	2.49002	2877.18	4.49604
															148.88	88.34	149.15	87.93																								1911.52	0.44332	1911.52	2.48547	2875.75	4.4959
															149.05	88.34	149.32	87.93																								1913.45	0.44299	1913.45	2.48037	2874.32	4.49561
															149.21	88.34	149.49	87.93																								1915.38	0.44052	1915.38	2.4738	2872.89	4.49518
															149.38	88.34	149.65	87.93																								1917.31	0.43837	1917.31	2.46784	2871.46	4.49461
															149.55	88.34	149.82	87.93																								1919.23	0.43792	1919.23	2.46363	2870.03	4.49387
															149.71	88.33	149.98	87.92																								1921.16	0.43731	1921.16	2.45963	2868.6	4.49296
															149.88	88.33	150.15	87.92																								1923.09	0.4374	1923.09	2.45664	2867.16	4.49187
															150.05	88.33	150.32	87.92																								1925.02	0.43919	1925.02	2.45542	2865.73	4.49059
															150.21	88.33	150.48	87.92																								1926.95	0.44043	1926.95	2.45401	2864.3	4.48914
															150.38	88.33	150.65	87.91																								1928.88	0.44038	1928.88	2.45184	2862.87	4.48753
															150.54	88.32	150.82	87.91																								1930.81	0.43992	1930.81	2.44965	2861.44	4.48578
															150.71	88.32	150.98	87.9																								1932.74	0.43952	1932.74	2.44779	2860.01	4.48394
															150.88	88.32	151.15	87.91																								1934.67	0.4393	1934.67	2.44637	2858.58	4.48204
															151.04	88.32	151.32	87.9																								1936.6	0.43895	1936.6	2.44508	2857.15	4.48015
															151.21	88.31	151.49	87.9																								1938.52	0.43748	1938.52	2.44297	2855.72	4.47829
															151.38	88.31	151.65	87.9																								1940.45	0.43477	1940.45	2.43999	2854.29	4.47655
															151.54	88.31	151.83	87.89																								1942.38	0.43331	1942.38	2.43847	2852.86	4.475
															151.71	88.31	151.99	87.89																								1944.31	0.43454	1944.31	2.43944	2851.43	4.47377
															151.88	88.31	152.16	87.89																								1946.24	0.43628	1946.24	2.44084	2850	4.47294
															152.04	88.3	152.32	87.89																								1948.17	0.43719	1948.17	2.44164	2848.57	4.47255
															152.21	88.3	152.49	87.88																								1950.1	0.43744	1950.1	2.44197	2847.13	4.47255
															152.37	88.3	152.66	87.88																								1952.03	0.43717	1952.03	2.44188	2845.7	4.47284
															152.54	88.3	152.82	87.88																								1953.95	0.43675	1953.95	2.44171	2844.27	4.47327
															152.71	88.29	152.99	87.88																								1955.88	0.43657	1955.88	2.44181	2842.84	4.47372
															152.88	88.29	153.15	87.87																								1957.81	0.43652	1957.81	2.44202	2841.41	4.47416
															153.04	88.29	153.32	87.87																								1959.74	0.43632	1959.74	2.44209	2839.98	4.47462
															153.21	88.29	153.49	87.87																								1961.67	0.4359	1961.67	2.44195	2838.55	4.47517
															153.38	88.29	153.66	87.87																								1963.6	0.43476	1963.6	2.44111	2837.12	4.47585
															153.54	88.28	153.83	87.86																								1965.53	0.4332	1965.53	2.43987	2835.69	4.47673
															153.71	88.28	153.99	87.86																								1967.46	0.43294	1967.46	2.43974	2834.26	4.47783
															153.87	88.28	154.16	87.86																								1969.38	0.43403	1969.38	2.44065	2832.83	4.47917
															154.04	88.28	154.33	87.86																								1971.31	0.43469	1971.31	2.44101	2831.4	4.48076
															154.21	88.27	154.49	87.86																								1973.24	0.43453	1973.24	2.44055	2829.97	4.48262
															154.37	88.27	154.66	87.85																								1975.17	0.43416	1975.17	2.43977	2828.54	4.48475
															154.54	88.27	154.82	87.85																								1977.1	0.43378	1977.1	2.43886	2827.1	4.48713
															154.71	88.26	154.99	87.85																								1979.03	0.43342	1979.03	2.43783	2825.67	4.48976
															154.87	88.26	155.16	87.85																								1980.96	0.43304	1980.96	2.43664	2824.24	4.49263
															155.04	88.26	155.33	87.84																								1982.89	0.43254	1982.89	2.43519	2822.81	4.49573
															155.2	88.26	155.49	87.84																								1984.82	0.43171	1984.82	2.43327	2821.38	4.49904
															155.37	88.25	155.66	87.83																								1986.74	0.43041	1986.74	2.43078	2819.95	4.50254
															155.53	88.25	155.82	87.84																								1988.67	0.42871	1988.67	2.42776	2818.52	4.50618
															155.7	88.25	155.99	87.83																								1990.6	0.42725	1990.6	2.42482	2817.09	4.50993
															155.87	88.25	156.15	87.83																								1992.53	0.42729	1992.53	2.42303	2815.66	4.51375
															156.03	88.24	156.32	87.83																								1994.46	0.42836	1994.46	2.4219	2814.23	4.5176
															156.2	88.24	156.49	87.82																								1996.39	0.42872	1996.39	2.41994	2812.8	4.52147
															156.36	88.24	156.66	87.82																								1998.32	0.42829	1998.32	2.41714	2811.37	4.52533
															156.53	88.24	156.83	87.82																								2000.25	0.42779	2000.25	2.41413	2809.94	4.52918
															156.7	88.23	156.99	87.82																								2002.18	0.4273	2002.18	2.41096	2808.5	4.53298
															156.87	88.23	157.15	87.81																								2004.11	0.42665	2004.11	2.40754	2807.07	4.5367
															157.03	88.23	157.32	87.81																								2006.03	0.42592	2006.03	2.40389	2805.64	4.54032
															157.2	88.23	157.49	87.8																								2007.96	0.42526	2007.96	2.40011	2804.21	4.54382
															157.37	88.22	157.66	87.81																								2009.89	0.42473	2009.89	2.39627	2802.78	4.54718
															157.53	88.22	157.82	87.8																								2011.82	0.42405	2011.82	2.39216	2801.35	4.55039
															157.69	88.22	157.99	87.8																								2013.75	0.42277	2013.75	2.38741	2799.92	4.55344
															157.86	88.22	158.16	87.79																								2015.68	0.4212	2015.68	2.38234	2798.49	4.55636
															158.03	88.21	158.33	87.79																								2017.61	0.42048	2017.61	2.37789	2797.06	4.55914
															158.19	88.21	158.49	87.79																								2019.54	0.42065	2019.54	2.37406	2795.63	4.56179
															158.36	88.21	158.66	87.79																								2021.46	0.42066	2021.46	2.36994	2794.2	4.56433
															158.53	88.2	158.82	87.78																								2023.39	0.42022	2023.39	2.36535	2792.77	4.56677
															158.69	88.2	158.99	87.78																								2025.32	0.41965	2025.32	2.36057	2791.34	4.56911
															158.86	88.2	159.16	87.78																								2027.25	0.41907	2027.25	2.35573	2789.91	4.57137
															159.03	88.2	159.32	87.77																								2029.18	0.4185	2029.18	2.35084	2788.47	4.57355
															159.19	88.19	159.49	87.77																								2031.11	0.41793	2031.11	2.34586	2787.04	4.57563
															159.36	88.19	159.66	87.77																								2033.04	0.41733	2033.04	2.34084	2785.61	4.57762
															159.53	88.19	159.82	87.77																								2034.97	0.41671	2034.97	2.3358	2784.18	4.57953
															159.69	88.19	159.99	87.76																								2036.9	0.416	2036.9	2.33066	2782.75	4.58139
															159.85	88.18	160.16	87.76																								2038.83	0.41509	2038.83	2.32535	2781.32	4.58322
															160.02	88.18	160.32	87.75																								2040.75	0.41426	2040.75	2.32014	2779.89	4.58504
															160.18	88.18	160.49	87.75																								2042.68	0.41386	2042.68	2.31538	2778.46	4.58686
															160.35	88.18	160.65	87.75																								2044.61	0.41368	2044.61	2.31086	2777.03	4.58866
															160.52	88.17	160.82	87.75																								2046.54	0.41341	2046.54	2.30629	2775.6	4.59044
															160.68	88.17	160.99	87.74																								2048.47	0.41307	2048.47	2.30173	2774.17	4.59219
															160.85	88.17	161.16	87.74																								2050.4	0.41269	2050.4	2.29722	2772.74	4.59388
															161.02	88.16	161.32	87.74																								2052.33	0.41227	2052.33	2.2928	2771.31	4.59554
															161.18	88.16	161.49	87.73																								2054.26	0.41186	2054.26	2.28851	2769.88	4.59715
															161.35	88.16	161.66	87.73																								2056.18	0.41144	2056.18	2.28432	2768.44	4.59874
															161.51	88.15	161.82	87.72																								2058.11	0.411	2058.11	2.28021	2767.01	4.60031
															161.68	88.15	161.99	87.72																								2060.04	0.41049	2060.04	2.27618	2765.58	4.60188
															161.85	88.15	162.16	87.72																								2061.97	0.40979	2061.97	2.27214	2764.15	4.60346
															162.01	88.14	162.32	87.72																								2063.9	0.4091	2063.9	2.26826	2762.72	4.60504
															162.18	88.14	162.49	87.71																								2065.83	0.40896	2065.83	2.26499	2761.29	4.60663
															162.34	88.14	162.65	87.71																								2067.76	0.40923	2067.76	2.26216	2759.86	4.60819
															162.51	88.14	162.82	87.7																								2069.69	0.40929	2069.69	2.25929	2758.43	4.60971
															162.67	88.13	162.99	87.7																								2071.62	0.40908	2071.62	2.25638	2757	4.61118
															162.84	88.13	163.15	87.7																								2073.55	0.40883	2073.55	2.25359	2755.57	4.61262
															163.01	88.13	163.32	87.69																								2075.47	0.40863	2075.47	2.25098	2754.14	4.61402
															163.17	88.12	163.49	87.69																								2077.4	0.40846	2077.4	2.24853	2752.71	4.61541
															163.34	88.12	163.65	87.69																								2079.33	0.40832	2079.33	2.24623	2751.28	4.61679
															163.51	88.12	163.82	87.68																								2081.26	0.40819	2081.26	2.24409	2749.85	4.61817
															163.67	88.11	163.99	87.68																								2083.19	0.40807	2083.19	2.24208	2748.41	4.61956
															163.84	88.11	164.15	87.68																								2085.12	0.4079	2085.12	2.24013	2746.98	4.62092
															164	88.11	164.32	87.67																								2087.05	0.4076	2087.05	2.23821	2745.55	4.62227
															164.17	88.1	164.49	87.67																								2088.98	0.40733	2088.98	2.23645	2744.12	4.62358
															164.33	88.1	164.65	87.66																								2090.91	0.40732	2090.91	2.23502	2742.69	4.62485
															164.5	88.1	164.82	87.66																								2092.83	0.40746	2092.83	2.23378	2741.26	4.62609
															164.67	88.09	164.99	87.65																								2094.76	0.40751	2094.76	2.23256	2739.83	4.6273
															164.83	88.09	165.16	87.65																								2096.69	0.40747	2096.69	2.23137	2738.4	4.62848
															165	88.09	165.32	87.65																								2098.62	0.40742	2098.62	2.23025	2736.97	4.62962
															165.16	88.08	165.49	87.64																								2100.55	0.4074	2100.55	2.2292	2735.54	4.63072
															165.33	88.08	165.65	87.64																								2102.48	0.4074	2102.48	2.22824	2734.11	4.63178
															165.5	88.07	165.82	87.63																								2104.41	0.40739	2104.41	2.22736	2732.68	4.63282
															165.66	88.07	165.99	87.63																								2106.34	0.40737	2106.34	2.22656	2731.25	4.63384
															165.83	88.07	166.15	87.62																								2108.26	0.40737	2108.26	2.22581	2729.82	4.63486
															165.99	88.06	166.32	87.62																								2110.19	0.40737	2110.19	2.22509	2728.38	4.63588
															166.16	88.06	166.49	87.62																								2112.12	0.40732	2112.12	2.22436	2726.95	4.63689
															166.33	88.06	166.65	87.61																								2114.05	0.40729	2114.05	2.22369	2725.52	4.63788
															166.49	88.05	166.82	87.61																								2115.98	0.40735	2115.98	2.22317	2724.09	4.63883
															166.66	88.05	166.99	87.6																								2117.91	0.40745	2117.91	2.22271	2722.66	4.63975
															166.82	88.05	167.16	87.6																								2119.84	0.40751	2119.84	2.22222	2721.23	4.64061
															166.99	88.04	167.32	87.59																								2121.77	0.40757	2121.77	2.22173	2719.8	4.64142
															167.15	88.04	167.49	87.59																								2123.7	0.40765	2123.7	2.2213	2718.37	4.64218
															167.32	88.03	167.65	87.59																								2125.62	0.40774	2125.62	2.2209	2716.94	4.64292
															167.49	88.03	167.82	87.58																								2127.55	0.40784	2127.55	2.22051	2715.51	4.64365
															167.65	88.03	167.99	87.57																								2129.48	0.40794	2129.48	2.22015	2714.08	4.6444
															167.82	88.02	168.16	87.57																								2131.41	0.40802	2131.41	2.21978	2712.65	4.64516
															167.99	88.02	168.32	87.57																								2133.34	0.40805	2133.34	2.21941	2711.22	4.64594
															168.15	88.02	168.49	87.56																								2135.27	0.40808	2135.27	2.21905	2709.79	4.64672
															168.31	88.01	168.65	87.55																								2137.2	0.4082	2137.2	2.21876	2708.35	4.64752
															168.49	88.01	168.82	87.55																								2139.13	0.40839	2139.13	2.21852	2706.92	4.64834
															168.65	88	168.99	87.54																								2141.06	0.40857	2141.06	2.21826	2705.49	4.64918
															168.82	88	169.16	87.54																								2142.99	0.40873	2142.99	2.21801	2704.06	4.65003
															168.98	87.99	169.33	87.53																								2144.91	0.40888	2144.91	2.21776	2702.63	4.65087
															169.15	87.99	169.49	87.53																								2146.84	0.40902	2146.84	2.21754	2701.2	4.6517
															169.32	87.99	169.66	87.52																								2148.77	0.40917	2148.77	2.21733	2699.77	4.65253
															169.48	87.98	169.82	87.52																								2150.7	0.40934	2150.7	2.21711	2698.34	4.65339
															169.65	87.98	169.99	87.51																								2152.63	0.40952	2152.63	2.21688	2696.91	4.65428
															169.81	87.97	170.16	87.51																								2154.56	0.40968	2154.56	2.21666	2695.48	4.65521
															169.98	87.97	170.33	87.5																								2156.49	0.40985	2156.49	2.21645	2694.05	4.65614
															170.14	87.97	170.49	87.5																								2158.42	0.41003	2158.42	2.21623	2692.62	4.65706
															170.31	87.96	170.66	87.49																								2160.34	0.41022	2160.34	2.216	2691.19	4.65796
															170.48	87.96	170.83	87.49																								2162.27	0.41042	2162.27	2.2158	2689.76	4.65884
															170.64	87.95	170.99	87.48																								2164.2	0.41065	2164.2	2.21565	2688.32	4.65973
															170.81	87.95	171.16	87.47																								2166.13	0.41089	2166.13	2.21552	2686.89	4.66062
															170.97	87.94	171.33	87.47																								2168.06	0.41115	2168.06	2.21539	2685.46	4.66154
															171.14	87.94	171.5	87.46																								2169.99	0.41143	2169.99	2.21525	2684.03	4.66248
															171.3	87.94	171.66	87.46																								2171.92	0.4117	2171.92	2.21511	2682.6	4.66345
															171.47	87.93	171.83	87.45																								2173.85	0.41196	2173.85	2.21499	2681.17	4.66444
															171.64	87.93	172	87.45																								2175.78	0.41222	2175.78	2.21489	2679.74	4.66547
															171.8	87.92	172.17	87.44																								2177.7	0.41248	2177.7	2.21478	2678.31	4.6665
															171.97	87.92	172.33	87.43																								2179.63	0.41276	2179.63	2.21468	2676.88	4.66753
															172.14	87.91	172.5	87.43																								2181.56	0.41305	2181.56	2.2146	2675.45	4.66853
															172.3	87.91	172.67	87.42																								2183.49	0.41333	2183.49	2.21451	2674.02	4.66949
															172.47	87.9	172.84	87.42																								2185.42	0.41362	2185.42	2.21443	2672.59	4.67042
															172.63	87.89	173.01	87.41																								2187.35	0.41394	2187.35	2.21437	2671.16	4.67133
															172.8	87.89	173.17	87.4																								2189.28	0.4143	2189.28	2.21433	2669.73	4.67224
															172.97	87.88	173.34	87.4																								2191.21	0.41463	2191.21	2.2143	2668.29	4.67315
															173.13	87.88	173.51	87.39																								2193.14	0.41494	2193.14	2.21427	2666.86	4.67407
															173.3	87.87	173.68	87.38																								2195.06	0.41525	2195.06	2.21423	2665.43	4.67502
															173.46	87.87	173.85	87.38																								2196.99	0.41558	2196.99	2.2142	2664	4.67598
															173.63	87.86	174.02	87.37																								2198.92	0.41593	2198.92	2.2142	2662.57	4.67695
															173.8	87.86	174.18	87.36																								2200.85	0.41627	2200.85	2.21423	2661.14	4.6779
															173.96	87.85	174.35	87.35																								2202.78	0.41662	2202.78	2.21426	2659.71	4.67884
															174.13	87.85	174.52	87.35																								2204.71	0.41698	2204.71	2.21426	2658.28	4.67975
															174.29	87.84	174.69	87.34																								2206.64	0.41738	2206.64	2.21429	2656.85	4.68063
															174.46	87.84	174.85	87.33																								2208.57	0.41779	2208.57	2.21433	2655.42	4.68148
															174.63	87.83	175.02	87.33																								2210.49	0.41818	2210.49	2.21436	2653.99	4.6823
															174.79	87.83	175.19	87.32																								2212.42	0.41856	2212.42	2.2144	2652.56	4.68312
															174.96	87.82	175.36	87.31																								2214.35	0.41894	2214.35	2.21445	2651.13	4.68392
															175.13	87.81	175.53	87.3																								2216.28	0.41934	2216.28	2.2145	2649.69	4.68472
															175.29	87.81	175.7	87.3																								2218.21	0.41979	2218.21	2.21455	2648.26	4.68552
															175.46	87.8	175.86	87.29																								2220.14	0.42023	2220.14	2.21463	2646.83	4.68631
															175.63	87.8	176.03	87.28																								2222.07	0.42067	2222.07	2.2147	2645.4	4.68709
															175.79	87.79	176.2	87.27																								2224	0.42109	2224	2.21476	2643.97	4.68786
															175.96	87.79	176.37	87.27																								2225.93	0.4215	2225.93	2.21481	2642.54	4.68862
															176.13	87.78	176.54	87.26																								2227.86	0.42188	2227.86	2.21486	2641.11	4.68936
															176.29	87.78	176.71	87.25																								2229.78	0.42225	2229.78	2.2149	2639.68	4.69009
															176.46	87.77	176.88	87.24																								2231.71	0.42262	2231.71	2.21493	2638.25	4.6908
															176.63	87.76	177.04	87.23																								2233.64	0.42303	2233.64	2.21497	2636.82	4.69152
															176.79	87.76	177.21	87.22																								2235.57	0.42346	2235.57	2.21501	2635.39	4.69225
															176.96	87.75	177.39	87.22																								2237.5	0.42389	2237.5	2.21503	2633.96	4.69299
															177.13	87.75	177.55	87.21																								2239.43	0.42428	2239.43	2.21505	2632.53	4.69374
															177.29	87.74	177.72	87.2																								2241.36	0.42463	2241.36	2.21506	2631.1	4.6945
															177.46	87.73	177.89	87.19																								2243.29	0.42495	2243.29	2.21505	2629.66	4.69526
															177.63	87.73	178.06	87.18																								2245.22	0.42528	2245.22	2.21501	2628.23	4.69601
															177.79	87.72	178.23	87.17																								2247.14	0.42561	2247.14	2.21496	2626.8	4.69674
															177.96	87.71	178.4	87.16																								2249.07	0.42591	2249.07	2.21489	2625.37	4.69746
															178.12	87.71	178.57	87.15																								2251	0.42616	2251	2.21482	2623.94	4.69816
															178.29	87.7	178.74	87.14																								2252.93	0.42641	2252.93	2.21472	2622.51	4.69886
															178.46	87.7	178.9	87.13																								2254.86	0.42664	2254.86	2.21459	2621.08	4.69957
															178.62	87.69	179.07	87.12																								2256.79	0.42685	2256.79	2.21444	2619.65	4.70032
															178.79	87.68	179.24	87.11																								2258.72	0.42704	2258.72	2.21429	2618.22	4.70112
															178.96	87.67	179.41	87.1																								2260.65	0.42722	2260.65	2.21413	2616.79	4.70195
															179.13	87.67	179.58	87.09																								2262.57	0.42741	2262.57	2.21397	2615.36	4.70282
															179.29	87.66	179.75	87.08																								2264.5	0.42761	2264.5	2.21379	2613.93	4.70369
															179.46	87.66	179.92	87.07																								2266.43	0.42784	2266.43	2.2136	2612.5	4.70457
															179.63	87.65	180.09	87.06																								2268.36	0.42811	2268.36	2.21344	2611.07	4.70543
															179.79	87.64	180.27	87.05																								2270.29	0.42841	2270.29	2.2133	2609.63	4.7063
															179.96	87.63	180.43	87.04																								2272.22	0.42873	2272.22	2.21319	2608.2	4.70715
															180.13	87.63	180.6	87.03																								2274.15	0.4291	2274.15	2.21308	2606.77	4.70801
															180.29	87.62	180.78	87.02																								2276.08	0.42954	2276.08	2.213	2605.34	4.70887
															180.46	87.61	180.95	87.01																								2278.01	0.43007	2278.01	2.21297	2603.91	4.70974
															180.63	87.61	181.12	87																								2279.93	0.43063	2279.93	2.21294	2602.48	4.71063
															180.8	87.6	181.28	86.99																								2281.86	0.43103	2281.86	2.2128	2601.05	4.71153
															180.96	87.59	181.46	86.98																								2283.79	0.43107	2283.79	2.21242	2599.62	4.71246
															181.13	87.58	181.63	86.96																								2285.72	0.43068	2285.72	2.2118	2598.19	4.7134
															181.3	87.58	181.8	86.95																								2287.65	0.43002	2287.65	2.21108	2596.76	4.71435
															181.46	87.57	181.97	86.94																								2289.58	0.42923	2289.58	2.21033	2595.33	4.71532
															181.63	87.56	182.14	86.93																								2291.51	0.42838	2291.51	2.20957	2593.9	4.71629
															181.8	87.55	182.31	86.92																								2293.44	0.42747	2293.44	2.20878	2592.47	4.71726
															181.97	87.54	182.48	86.9																								2295.37	0.42649	2295.37	2.20794	2591.04	4.71823
															182.14	87.53	182.66	86.89																								2297.3	0.42544	2297.3	2.20702	2589.6	4.71919
															182.3	87.53	182.82	86.88																								2299.22	0.42426	2299.22	2.20606	2588.17	4.72014
															182.47	87.52	183	86.86																								2301.15	0.42295	2301.15	2.20504	2586.74	4.72109
															182.64	87.51	183.17	86.85																								2303.08	0.42134	2303.08	2.20382	2585.31	4.72201
															182.8	87.5	183.34	86.84																								2305.01	0.41918	2305.01	2.20229	2583.88	4.72293
															182.97	87.49	183.51	86.83																								2306.94	0.41654	2306.94	2.20053	2582.45	4.72383
															183.14	87.49	183.69	86.81																								2308.87	0.4138	2308.87	2.19878	2581.02	4.72471
															183.31	87.48	183.85	86.8																								2310.8	0.4114	2310.8	2.19724	2579.59	4.72555
															183.47	87.47	184.03	86.79																								2312.73	0.40954	2312.73	2.19598	2578.16	4.72636
															183.64	87.46	184.2	86.77																								2314.66	0.40769	2314.66	2.19463	2576.73	4.72715
															183.81	87.45	184.37	86.76																								2316.58	0.40477	2316.58	2.19257	2575.3	4.72791
															183.98	87.44	184.55	86.74																								2318.51	0.40055	2318.51	2.18991	2573.87	4.72867
															184.14	87.43	184.73	86.73																								2320.44	0.39612	2320.44	2.18736	2572.44	4.72942
															184.31	87.42	184.89	86.71																								2322.37	0.39277	2322.37	2.18554	2571.01	4.73017
															184.48	87.42	185.07	86.7																								2324.3	0.39044	2324.3	2.18417	2569.57	4.73091
															184.65	87.41	185.24	86.68																								2326.23	0.38796	2326.23	2.18253	2568.14	4.73162
															184.82	87.4	185.42	86.67																								2328.16	0.3851	2328.16	2.18077	2566.71	4.7323
															184.99	87.39	185.59	86.65																								2330.09	0.38303	2330.09	2.17973	2565.28	4.73293
															185.15	87.38	185.76	86.63																								2332.01	0.3824	2332.01	2.17947	2563.85	4.73353
															185.32	87.37	185.94	86.62																								2333.94	0.38207	2333.94	2.17903	2562.42	4.73409
															185.49	87.36	186.11	86.6																								2335.87	0.38103	2335.87	2.1781	2560.99	4.73462
															185.66	87.35	186.29	86.58																								2337.8	0.37965	2337.8	2.17715	2559.56	4.73513
															185.83	87.34	186.46	86.56																								2339.73	0.37855	2339.73	2.17655	2558.13	4.73562
															186	87.33	186.64	86.55																								2341.66	0.37863	2341.66	2.17686	2556.7	4.7361
															186.17	87.32	186.81	86.53																								2343.59	0.38229	2343.59	2.17972	2555.27	4.73657
															186.33	87.31	186.99	86.51																								2345.52	0.39015	2345.52	2.18478	2553.84	4.73703
															186.5	87.3	187.16	86.49																								2347.45	0.39523	2347.45	2.18647	2552.41	4.73749
															186.67	87.29	187.34	86.47																								2349.38	0.39229	2349.38	2.18245	2550.98	4.73794
															186.84	87.28	187.51	86.46																								2351.3	0.38361	2351.3	2.17598	2549.54	4.73837
															187.01	87.27	187.69	86.44																								2353.23	0.3737	2353.23	2.17042	2548.11	4.73878
															187.18	87.26	187.87	86.42																								2355.16	0.3654	2355.16	2.16659	2546.68	4.73916
															187.34	87.24	188.05	86.4																								2357.09	0.35948	2357.09	2.16416	2545.25	4.73952
															187.51	87.23	188.22	86.38																								2359.02	0.35672	2359.02	2.1634	2543.82	4.73985
															187.68	87.22	188.4	86.36																								2360.95	0.35735	2360.95	2.16429	2542.39	4.74017
															187.85	87.21	188.58	86.34																								2362.88	0.36083	2362.88	2.16656	2540.96	4.7405
															188.02	87.2	188.75	86.32																								2364.81	0.36652	2364.81	2.17	2539.53	4.74083
															188.19	87.19	188.93	86.3																								2366.74	0.37385	2366.74	2.17427	2538.1	4.74119
															188.36	87.17	189.11	86.28																								2368.66	0.3822	2368.66	2.17899	2536.67	4.74155
															188.53	87.17	189.28	86.25																								2370.59	0.39096	2370.59	2.18383	2535.24	4.74193
															188.7	87.15	189.46	86.23																								2372.52	0.39957	2372.52	2.18844	2533.81	4.7423
															188.87	87.14	189.64	86.21																								2374.45	0.40761	2374.45	2.19262	2532.38	4.74266
															189.04	87.13	189.82	86.19																								2376.38	0.41485	2376.38	2.19627	2530.95	4.74301
															189.21	87.12	190	86.17																								2378.31	0.42126	2378.31	2.19937	2529.51	4.74336
															189.38	87.11	190.18	86.14																								2380.24	0.42691	2380.24	2.20193	2528.08	4.7437
															189.55	87.09	190.36	86.12																								2382.17	0.43167	2382.17	2.20389	2526.65	4.74404
															189.72	87.08	190.54	86.09																								2384.09	0.43525	2384.09	2.20521	2525.22	4.74438
															189.89	87.07	190.72	86.07																								2386.02	0.43757	2386.02	2.20596	2523.79	4.74475
															190.05	87.06	190.91	86.04																								2387.95	0.43884	2387.95	2.20629	2522.36	4.74513
															190.22	87.04	191.09	86.02																								2389.88	0.43942	2389.88	2.20637	2520.93	4.74555
															190.39	87.03	191.27	85.99																								2391.81	0.43967	2391.81	2.20635	2519.5	4.74597
															190.56	87.01	191.46	85.97																								2393.74	0.43982	2393.74	2.20632	2518.07	4.74641
															190.74	87	191.64	85.94																								2395.67	0.43991	2395.67	2.20628	2516.64	4.74685
															190.9	86.99	191.83	85.92																								2397.6	0.43999	2397.6	2.20624	2515.21	4.7473
															191.08	86.97	192.01	85.89																								2399.53	0.44007	2399.53	2.20618	2513.78	4.74776
															191.25	86.96	192.2	85.86																								2401.45	0.44015	2401.45	2.20611	2512.35	4.74824
															191.42	86.95	192.39	85.83																								2403.38	0.44024	2403.38	2.20605	2510.92	4.74872
															191.59	86.93	192.58	85.8																								2405.31	0.44037	2405.31	2.20598	2509.48	4.74921
															191.76	86.92	192.77	85.77																								2407.24	0.44048	2407.24	2.20592	2508.05	4.74971
															191.93	86.9	192.97	85.74																								2409.17	0.44056	2409.17	2.20587	2506.62	4.75022
															192.11	86.89	193.16	85.71																								2411.1	0.44067	2411.1	2.20583	2505.19	4.75077
															192.28	86.87	193.36	85.67																								2413.03	0.44082	2413.03	2.20579	2503.76	4.75137
															192.44	86.85	193.57	85.64																								2414.96	0.44099	2414.96	2.20575	2502.33	4.75202
															192.62	86.84	193.78	85.6																								2416.89	0.44114	2416.89	2.20572	2500.9	4.7527
															192.79	86.82	194.01	85.55																								2418.81	0.44128	2418.81	2.20568	2499.47	4.7534
															192.95	86.81	194.24	85.51																								2420.74	0.44145	2420.74	2.20562	2498.04	4.75409
															193.13	86.79	194.49	85.45																								2422.67	0.44164	2422.67	2.20556	2496.61	4.75478
															193.3	86.78	194.75	85.39																								2424.6	0.44183	2424.6	2.20551	2495.18	4.75545
															193.47	86.76	195.01	85.33																								2426.53	0.442	2426.53	2.20546	2493.75	4.75611
															193.64	86.74	195.28	85.26																								2428.46	0.44218	2428.46	2.20542	2492.32	4.75678
															193.82	86.73	195.55	85.18																								2430.39	0.44239	2430.39	2.20535	2490.88	4.75747
															193.99	86.71	195.81	85.09																								2432.32	0.44262	2432.32	2.20529	2489.45	4.75819
															194.16	86.69	196.07	85.01																								2434.24	0.44285	2434.24	2.20525	2488.02	4.75895
															194.33	86.68	196.32	84.92																								2436.17	0.44308	2436.17	2.20522	2486.59	4.75973
															194.5	86.66	196.58	84.83																								2438.1	0.44333	2438.1	2.20518	2485.16	4.76053
															194.68	86.64	196.82	84.74																								2440.03	0.44361	2440.03	2.20514	2483.73	4.76133
															194.85	86.62	197.06	84.66																								2441.96	0.4439	2441.96	2.20513	2482.3	4.76215
															195.02	86.6	197.29	84.58																								2443.89	0.44419	2443.89	2.20511	2480.87	4.76298
															195.2	86.59	197.52	84.5																								2445.82	0.44448	2445.82	2.20507	2479.44	4.76383
															195.37	86.57	197.74	84.44																								2447.75	0.44477	2447.75	2.20502	2478.01	4.76468
															195.55	86.55	197.95	84.37																								2449.68	0.4451	2449.68	2.20498	2476.58	4.76554
															195.72	86.53	198.16	84.32																								2451.61	0.44545	2451.61	2.20496	2475.15	4.7664
															195.89	86.51	198.36	84.26																								2453.53	0.4458	2453.53	2.20493	2473.72	4.76727
															196.06	86.49	198.55	84.22																								2455.46	0.44615	2455.46	2.20489	2472.29	4.76814
															196.24	86.47	198.74	84.17																								2457.39	0.44652	2457.39	2.20484	2470.85	4.76902
															196.42	86.45	198.93	84.13																								2459.32	0.44688	2459.32	2.20482	2469.42	4.76991
															196.59	86.43	199.12	84.1																								2461.25	0.44725	2461.25	2.20481	2467.99	4.77081
															196.76	86.4	199.3	84.06																								2463.18	0.44766	2463.18	2.20478	2466.56	4.7717
															196.94	86.38	199.48	84.03																								2465.11	0.4481	2465.11	2.20476	2465.13	4.7726
															197.11	86.36	199.66	84																								2467.04	0.44857	2467.04	2.20474	2463.7	4.77351
															197.29	86.34	199.84	83.97																								2468.97	0.44905	2468.97	2.20473	2462.27	4.77442
															197.46	86.32	200.02	83.93																								2470.89	0.44951	2470.89	2.20471	2460.84	4.77534
															197.64	86.29	200.19	83.91																								2472.82	0.44997	2472.82	2.2047	2459.41	4.77627
															197.82	86.27	200.37	83.87																								2474.75	0.45045	2474.75	2.2047	2457.98	4.77719
															197.99	86.25	200.54	83.85																								2476.68	0.45096	2476.68	2.20469	2456.55	4.77811
															198.17	86.22	200.72	83.82																								2478.61	0.45149	2478.61	2.20467	2455.12	4.77904
															198.35	86.2	200.89	83.8																								2480.54	0.45205	2480.54	2.20467	2453.69	4.77998
															198.53	86.17	201.07	83.76																								2482.47	0.45263	2482.47	2.20468	2452.26	4.78094
															198.7	86.15	201.24	83.74																								2484.4	0.45322	2484.4	2.2047	2450.82	4.7819
															198.88	86.12	201.41	83.71																								2486.32	0.45381	2486.32	2.20469	2449.39	4.78287
															199.06	86.1	201.59	83.68																								2488.25	0.45441	2488.25	2.20466	2447.96	4.78382
															199.24	86.07	201.76	83.65																								2490.18	0.45502	2490.18	2.20463	2446.53	4.78476
															199.41	86.04	201.93	83.62																								2492.11	0.45566	2492.11	2.20462	2445.1	4.78568
															199.59	86.01	202.1	83.59																								2494.04	0.45631	2494.04	2.20463	2443.67	4.7866
															199.77	85.99	202.27	83.56																								2495.97	0.45694	2495.97	2.20464	2442.24	4.78752
															199.95	85.96	202.45	83.54																								2497.9	0.45759	2497.9	2.20464	2440.81	4.78846
															200.13	85.93	202.63	83.5																								2499.83	0.45827	2499.83	2.20465	2439.38	4.78942
															200.31	85.9	202.8	83.47																								2501.76	0.459	2501.76	2.20467	2437.95	4.7904
															200.5	85.87	202.98	83.44																								2503.68	0.45972	2503.68	2.20469	2436.52	4.79137
															200.67	85.84	203.15	83.41																								2505.61	0.46043	2505.61	2.20468	2435.09	4.79233
															200.85	85.81	203.33	83.37																								2507.54	0.46115	2507.54	2.20469	2433.66	4.79327
															201.04	85.78	203.51	83.34																								2509.47	0.46191	2509.47	2.20471	2432.23	4.79419
															201.22	85.74	203.69	83.3																								2511.4	0.46269	2511.4	2.20473	2430.79	4.79511
															201.41	85.71	203.87	83.27																								2513.33	0.46348	2513.33	2.20475	2429.36	4.79604
															201.59	85.68	204.05	83.23																								2515.26	0.46427	2515.26	2.20479	2427.93	4.79697
															201.78	85.64	204.23	83.19																								2517.19	0.46507	2517.19	2.20482	2426.5	4.79791
															201.96	85.6	204.42	83.16																								2519.12	0.46588	2519.12	2.20484	2425.07	4.79885
															202.14	85.57	204.61	83.11																								2521.05	0.46672	2521.05	2.20486	2423.64	4.79979
															202.33	85.53	204.79	83.08																								2522.97	0.46754	2522.97	2.20488	2422.21	4.80074
															202.52	85.49	204.99	83.03																								2524.9	0.46836	2524.9	2.20489	2420.78	4.80171
															202.71	85.45	205.18	82.99																								2526.83	0.46922	2526.83	2.2049	2419.35	4.80268
															202.9	85.41	205.38	82.94																								2528.76	0.4701	2528.76	2.20491	2417.92	4.80365
															203.09	85.37	205.58	82.89																								2530.69	0.47098	2530.69	2.20492	2416.49	4.80462
															203.28	85.33	205.79	82.84																								2532.62	0.47187	2532.62	2.20494	2415.06	4.80558
															203.47	85.28	206	82.78																								2534.55	0.47278	2534.55	2.20496	2413.63	4.80652
															203.67	85.24	206.23	82.72																								2536.48	0.47369	2536.48	2.20498	2412.2	4.80744
															203.86	85.19	206.45	82.65																								2538.41	0.4746	2538.41	2.20501	2410.76	4.80836
															204.06	85.14	206.69	82.58																								2540.33	0.47554	2540.33	2.20504	2409.33	4.80929
															204.25	85.09	206.94	82.5																								2542.26	0.47651	2542.26	2.20506	2407.9	4.81025
															204.46	85.04	207.2	82.4																								2544.19	0.4775	2544.19	2.20507	2406.47	4.81123
															204.66	84.98	207.48	82.3																								2546.12	0.47852	2546.12	2.20508	2405.04	4.81224
															204.86	84.92	207.76	82.19																								2548.05	0.47957	2548.05	2.20509	2403.61	4.81324
															205.07	84.86	208.05	82.06																								2549.98	0.48059	2549.98	2.20511	2402.18	4.81421
															205.28	84.8	208.35	81.93																								2551.91	0.48156	2551.91	2.20512	2400.75	4.81514
															205.5	84.73	208.65	81.78																								2553.84	0.48258	2553.84	2.20513	2399.32	4.81603
															205.73	84.65	208.97	81.63																								2555.76	0.48365	2555.76	2.20515	2397.89	4.81691
															205.96	84.57	209.29	81.47																								2557.69	0.48472	2557.69	2.20519	2396.46	4.81778
															206.21	84.47	209.61	81.31																								2559.62	0.48577	2559.62	2.20523	2395.03	4.81866
															206.47	84.36	209.94	81.14																								2561.55	0.48684	2561.55	2.20527	2393.6	4.81956
															206.74	84.22	210.27	80.97																								2563.48	0.48794	2563.48	2.20531	2392.17	4.82048
															207.03	84.08	210.61	80.8																								2565.41	0.48907	2565.41	2.20532	2390.73	4.82141
															207.34	83.9	210.94	80.64																								2567.34	0.49019	2567.34	2.20533	2389.3	4.8223
															207.64	83.71	211.27	80.47																								2569.27	0.4913	2569.27	2.20536	2387.87	4.8231
															207.96	83.5	211.59	80.32																								2571.2	0.49241	2571.2	2.2054	2386.44	4.82374
															208.29	83.26	211.92	80.16																								2573.12	0.4936	2573.12	2.20545	2385.01	4.82415
															208.62	83.02	212.24	80.02																								2575.05	0.49482	2575.05	2.20548	2383.58	4.82428
															208.96	82.75	212.56	79.88																								2576.98	0.49597	2576.98	2.2055	2382.15	4.82411
															209.31	82.48	212.87	79.75																								2578.91	0.4971	2578.91	2.20553	2380.72	4.82365
															209.66	82.2	213.17	79.63																								2580.84	0.49828	2580.84	2.20556	2379.29	4.82295
															210.02	81.92	213.47	79.52																								2582.77	0.49948	2582.77	2.20556	2377.86	4.82207
															210.38	81.64	213.75	79.41																								2584.7	0.50068	2584.7	2.20557	2376.43	4.82104
															210.74	81.37	214.03	79.31																								2586.63	0.5019	2586.63	2.2056	2375	4.81988
															211.11	81.1	214.31	79.23																								2588.56	0.50311	2588.56	2.20564	2373.57	4.81858
															211.47	80.84	214.58	79.14																								2590.49	0.50427	2590.49	2.20568	2372.14	4.81713
															211.84	80.58	214.83	79.07																								2592.41	0.50544	2592.41	2.20571	2370.7	4.81549
															212.21	80.34	215.08	78.99																								2594.34	0.50668	2594.34	2.20574	2369.27	4.81368
															212.57	80.11	215.33	78.93																								2596.27	0.50796	2596.27	2.20577	2367.84	4.81181
															212.94	79.89	215.56	78.87																								2598.2	0.50926	2598.2	2.20578	2366.41	4.81002
															213.3	79.68	215.79	78.82																								2600.13	0.51053	2600.13	2.20578	2364.98	4.80848
															213.66	79.48	216.01	78.77																								2602.06	0.5118	2602.06	2.2058	2363.55	4.80732
															214.02	79.29	216.22	78.72																								2603.99	0.51309	2603.99	2.20586	2362.12	4.80669
															214.37	79.11	216.42	78.68																								2605.92	0.5144	2605.92	2.20591	2360.69	4.8067
															214.71	78.94	216.61	78.64																								2607.84	0.51569	2607.84	2.20593	2359.26	4.80745
															215.06	78.78	216.8	78.61																								2609.77	0.51698	2609.77	2.20596	2357.83	4.80898
															215.39	78.64	216.98	78.57																								2611.7	0.51829	2611.7	2.206	2356.4	4.81129
															215.72	78.5	217.16	78.55																								2613.63	0.5196	2613.63	2.20605	2354.97	4.81435
															216.04	78.37	217.32	78.52																								2615.56	0.52091	2615.56	2.20608	2353.54	4.81802
															216.36	78.25	217.48	78.5																								2617.49	0.52221	2617.49	2.2061	2352.11	4.82197
															216.67	78.15	217.64	78.48																								2619.42	0.52354	2619.42	2.20615	2350.67	4.82567
															216.96	78.04	217.79	78.46																								2621.35	0.5249	2621.35	2.20618	2349.24	4.82849
															217.25	77.95	217.94	78.44																								2623.28	0.52627	2623.28	2.20621	2347.81	4.82994
															217.52	77.87	218.08	78.43																								2625.2	0.52762	2625.2	2.20626	2346.38	4.83002
															217.78	77.79	218.22	78.41																								2627.13	0.52897	2627.13	2.20631	2344.95	4.82916
															218.03	77.72	218.35	78.4																								2629.06	0.53035	2629.06	2.20637	2343.52	4.82804
															218.26	77.66	218.49	78.38																								2630.99	0.53178	2630.99	2.20641	2342.09	4.82729
															218.48	77.6	218.61	78.37																								2632.92	0.53325	2632.92	2.20645	2340.66	4.82731
															218.7	77.55	218.74	78.36																								2634.85	0.53471	2634.85	2.20648	2339.23	4.82811
															218.89	77.51	218.87	78.35																								2636.78	0.53612	2636.78	2.20653	2337.8	4.82934
															219.09	77.47	218.99	78.34																								2638.71	0.53752	2638.71	2.20656	2336.37	4.83062
															219.27	77.44	219.11	78.33																								2640.64	0.53895	2640.64	2.20657	2334.94	4.83176
															219.44	77.41	219.23	78.33																								2642.56	0.54043	2642.56	2.20656	2333.51	4.83275
															219.61	77.39	219.35	78.32																								2644.49	0.54192	2644.49	2.20659	2332.07	4.83369
															219.77	77.37	219.47	78.31																								2646.42	0.54339	2646.42	2.20663	2330.64	4.83471
															219.93	77.36	219.59	78.3																								2648.35	0.5449	2648.35	2.20666	2329.21	4.83588
															220.08	77.34	219.7	78.29																								2650.28	0.54644	2650.28	2.20667	2327.78	4.83723
															220.22	77.33	219.82	78.29																								2652.21	0.548	2652.21	2.2067	2326.35	4.83875
															220.36	77.32	219.93	78.28																								2654.14	0.54956	2654.14	2.20676	2324.92	4.84036
															220.5	77.31	220.05	78.27																								2656.07	0.55112	2656.07	2.20683	2323.49	4.84204
															220.63	77.3	220.16	78.27																								2657.99	0.55269	2657.99	2.20687	2322.06	4.84382
															220.76	77.3	220.28	78.26																								2659.92	0.55427	2659.92	2.20688	2320.63	4.84573
															220.89	77.29	220.39	78.25																								2661.85	0.55584	2661.85	2.20689	2319.2	4.84773
															221.02	77.29	220.5	78.25																								2663.78	0.55738	2663.78	2.20691	2317.77	4.84971
															221.14	77.28	220.62	78.24																								2665.71	0.55888	2665.71	2.20694	2316.34	4.85154
															221.26	77.27	220.73	78.24																								2667.64	0.56037	2667.64	2.20697	2314.91	4.85314
															221.39	77.27	220.84	78.23																								2669.57	0.5619	2669.57	2.207	2313.48	4.85452
															221.5	77.27	220.96	78.23																								2671.5	0.56345	2671.5	2.20703	2312.04	4.85579
															221.62	77.26	221.07	78.22																								2673.43	0.56499	2673.43	2.20707	2310.61	4.85709
															221.74	77.26	221.19	78.21																								2675.36	0.56648	2675.36	2.20711	2309.18	4.85853
															221.86	77.25	221.3	78.21																								2677.28	0.56797	2677.28	2.20715	2307.75	4.8601
															221.97	77.25	221.41	78.2																								2679.21	0.5695	2679.21	2.20717	2306.32	4.86172
															222.08	77.25	221.53	78.2																								2681.14	0.57103	2681.14	2.20716	2304.89	4.86329
															222.19	77.24	221.64	78.19																								2683.07	0.57254	2683.07	2.20711	2303.46	4.86473
															222.31	77.24	221.75	78.19																								2685	0.57403	2685	2.20709	2302.03	4.86601
															222.42	77.23	221.87	78.18																								2686.93	0.57549	2686.93	2.2071	2300.6	4.86715
															222.53	77.23	221.98	78.18																								2688.86	0.57694	2688.86	2.20712	2299.17	4.8682
															222.65	77.23	222.1	78.17																								2690.79	0.57842	2690.79	2.20712	2297.74	4.8692
															222.76	77.22	222.22	78.17																								2692.72	0.57991	2692.72	2.20713	2296.31	4.87021
															222.87	77.22	222.33	78.16																								2694.64	0.58135	2694.64	2.20713	2294.88	4.87123
															222.98	77.21	222.45	78.16																								2696.57	0.58274	2696.57	2.20712	2293.45	4.87227
															223.1	77.21	222.56	78.15																								2698.5	0.58414	2698.5	2.20713	2292.01	4.87332
															223.21	77.21	222.68	78.14																								2700.43	0.58554	2700.43	2.20716	2290.58	4.87439
															223.32	77.2	222.8	78.14																								2702.36	0.58687	2702.36	2.20719	2289.15	4.87547
															223.43	77.2	222.91	78.13																								2704.29	0.58813	2704.29	2.20719	2287.72	4.87652
															223.55	77.2	223.03	78.13																								2706.22	0.5894	2706.22	2.20719	2286.29	4.87751
															223.66	77.19	223.15	78.12																								2708.15	0.59068	2708.15	2.2072	2284.86	4.87841
															223.77	77.19	223.27	78.12																								2710.07	0.59189	2710.07	2.20724	2283.43	4.8792
															223.88	77.18	223.39	78.11																								2712	0.5931	2712	2.20727	2282	4.87987
															224	77.18	223.51	78.11																								2713.93	0.59436	2713.93	2.20729	2280.57	4.88046
															224.11	77.18	223.63	78.1																								2715.86	0.59563	2715.86	2.2073	2279.14	4.88099
															224.22	77.17	223.75	78.1																								2717.79	0.59686	2717.79	2.20731	2277.71	4.8815
															224.33	77.17	223.87	78.09																								2719.72	0.5981	2719.72	2.20733	2276.28	4.88203
															224.45	77.17	223.99	78.09																								2721.65	0.5994	2721.65	2.2074	2274.85	4.88258
															224.57	77.16	224.11	78.08																								2723.58	0.60076	2723.58	2.20748	2273.42	4.88314
															224.68	77.16	224.23	78.08																								2725.51	0.60213	2725.51	2.20754	2271.98	4.88368
															224.79	77.16	224.35	78.07																								2727.43	0.6035	2727.43	2.20754	2270.55	4.88421
															224.91	77.15	224.47	78.07																								2729.36	0.60493	2729.36	2.20752	2269.12	4.88471
															225.02	77.15	224.59	78.06																								2731.29	0.60641	2731.29	2.20753	2267.69	4.88517
															225.14	77.14	224.72	78.06																								2733.22	0.60792	2733.22	2.20756	2266.26	4.88563
															225.26	77.14	224.84	78.05																								2735.15	0.60944	2735.15	2.2076	2264.83	4.88609
															225.37	77.14	224.96	78.04																								2737.08	0.61098	2737.08	2.20764	2263.4	4.88656
															225.49	77.13	225.09	78.04																								2739.01	0.61258	2739.01	2.20766	2261.97	4.88706
															225.61	77.13	225.21	78.03																								2740.94	0.61416	2740.94	2.20768	2260.54	4.88757
															225.72	77.12	225.33	78.03																								2742.87	0.61565	2742.87	2.20773	2259.11	4.88807
															225.84	77.12	225.46	78.03																								2744.8	0.61708	2744.8	2.2078	2257.68	4.88857
															225.96	77.12	225.59	78.02																								2746.72	0.61854	2746.72	2.20788	2256.25	4.88905
															226.08	77.11	225.71	78.01																								2748.65	0.62005	2748.65	2.20794	2254.82	4.8895
															226.2	77.11	225.84	78.01																								2750.58	0.62158	2750.58	2.20799	2253.39	4.88992
															226.32	77.11	225.96	78																								2752.51	0.62313	2752.51	2.20803	2251.95	4.89031
															226.44	77.1	226.09	78																								2754.44	0.62464	2754.44	2.20811	2250.52	4.89067
															226.56	77.1	226.22	77.99																								2756.37	0.62611	2756.37	2.20821	2249.09	4.89099
															226.68	77.09	226.34	77.99																								2758.3	0.62758	2758.3	2.20829	2247.66	4.8913
															226.8	77.09	226.47	77.98																								2760.23	0.62911	2760.23	2.20832	2246.23	4.8916
															226.92	77.09	226.6	77.98																								2762.16	0.63066	2762.16	2.20832	2244.8	4.89192
															227.04	77.08	226.73	77.97																								2764.08	0.6322	2764.08	2.20831	2243.37	4.89223
															227.17	77.08	226.85	77.97																								2766.01	0.6337	2766.01	2.20832	2241.94	4.89253
															227.29	77.08	226.99	77.96																								2767.94	0.63531	2767.94	2.20837	2240.51	4.8928
															227.41	77.07	227.11	77.96																								2769.87	0.63708	2769.87	2.20847	2239.08	4.89303
															227.53	77.07	227.24	77.95																								2771.8	0.63893	2771.8	2.20858	2237.65	4.89321
															227.66	77.06	227.37	77.95																								2773.73	0.6408	2773.73	2.20869	2236.22	4.89335
															227.78	77.06	227.5	77.94																								2775.66	0.64273	2775.66	2.20879	2234.79	4.89348
															227.91	77.06	227.63	77.94																								2777.59	0.64477	2777.59	2.20888	2233.36	4.8936
															228.03	77.05	227.76	77.93																								2779.51	0.64695	2779.51	2.20901	2231.92	4.89372
															228.16	77.05	227.9	77.93																								2781.44	0.64932	2781.44	2.20918	2230.49	4.89386
															228.28	77.04	228.03	77.92																								2783.37	0.65191	2783.37	2.20938	2229.06	4.89399
															228.41	77.04	228.16	77.92																								2785.3	0.65472	2785.3	2.20959	2227.63	4.89412
															228.53	77.04	228.29	77.91																								2787.23	0.65778	2787.23	2.20984	2226.2	4.89424
															228.66	77.03	228.42	77.91																								2789.16	0.66109	2789.16	2.21013	2224.77	4.89435
															228.79	77.03	228.56	77.9																								2791.09	0.66465	2791.09	2.21043	2223.34	4.89443
															228.91	77.03	228.69	77.9																								2793.02	0.66851	2793.02	2.2107	2221.91	4.8945
															229.04	77.02	228.82	77.89																								2794.95	0.67273	2794.95	2.21098	2220.48	4.89456
															229.17	77.02	228.96	77.89																								2796.88	0.6773	2796.88	2.21121	2219.05	4.89461
															229.3	77.01	229.09	77.88																								2798.8	0.68216	2798.8	2.21136	2217.62	4.89466
															229.42	77.01	229.22	77.88																								2800.73	0.68725	2800.73	2.21145	2216.19	4.89472
															229.55	77.01	229.36	77.87																								2802.66	0.69256	2802.66	2.21152	2214.76	4.89479
															229.68	77	229.49	77.87																								2804.59	0.69812	2804.59	2.21157	2213.33	4.89488
															229.81	77	229.63	77.86																								2806.52	0.70385	2806.52	2.21164	2211.89	4.89498
															229.94	76.99	229.76	77.86																								2808.45	0.70959	2808.45	2.21171	2210.46	4.89506
															230.07	76.99	229.9	77.85																								2810.38	0.71528	2810.38	2.21177	2209.03	4.8951
															230.2	76.98	230.04	77.85																								2812.31	0.72094	2812.31	2.21182	2207.6	4.89511
															230.33	76.98	230.17	77.84																								2814.24	0.72654	2814.24	2.21189	2206.17	4.89506
															230.46	76.98	230.31	77.84																								2816.16	0.73196	2816.16	2.21197	2204.74	4.89498
															230.6	76.97	230.45	77.83																								2818.09	0.7371	2818.09	2.21205	2203.31	4.89488
															230.73	76.97	230.59	77.83																								2820.02	0.74203	2820.02	2.21216	2201.88	4.89479
															230.86	76.96	230.72	77.82																								2821.95	0.74683	2821.95	2.2123	2200.45	4.89473
															230.99	76.96	230.86	77.82																								2823.88	0.75141	2823.88	2.21247	2199.02	4.8947
															231.12	76.96	231	77.81																								2825.81	0.75566	2825.81	2.21266	2197.59	4.89469
															231.26	76.95	231.14	77.81																								2827.74	0.75959	2827.74	2.21289	2196.16	4.8947
															231.39	76.95	231.28	77.8																								2829.67	0.76323	2829.67	2.21317	2194.73	4.89471
															231.53	76.94	231.42	77.8																								2831.59	0.76662	2831.59	2.21352	2193.3	4.89469
															231.66	76.94	231.56	77.79																								2833.52	0.76973	2833.52	2.21393	2191.86	4.89465
															231.79	76.93	231.7	77.79																								2835.45	0.77241	2835.45	2.21445	2190.43	4.89458
															231.93	76.93	231.84	77.78																								2837.38	0.77461	2837.38	2.21506	2189	4.89449
															232.07	76.93	231.98	77.77																								2839.31	0.77653	2839.31	2.21575	2187.57	4.8944
															232.2	76.92	232.12	77.77																								2841.24	0.77828	2841.24	2.21658	2186.14	4.89431
															232.34	76.92	232.26	77.76																								2843.17	0.77979	2843.17	2.21763	2184.71	4.89424
															232.47	76.91	232.41	77.76																								2845.1	0.78099	2845.1	2.21894	2183.28	4.89423
															232.61	76.91	232.55	77.75																								2847.03	0.78193	2847.03	2.22047	2181.85	4.89425
															232.74	76.91	232.69	77.75																								2848.95	0.78255	2848.95	2.22206	2180.42	4.89431
															232.88	76.9	232.83	77.74																								2850.88	0.78261	2850.88	2.22343	2178.99	4.89438
															233.02	76.9	232.97	77.74																								2852.81	0.78187	2852.81	2.22435	2177.56	4.89444
															233.16	76.89	233.12	77.73																								2854.74	0.78035	2854.74	2.2247	2176.13	4.89446
															233.29	76.89	233.26	77.73																								2856.67	0.77816	2856.67	2.22448	2174.7	4.89445
															233.43	76.89	233.4	77.72																								2858.6	0.7755	2858.6	2.22379	2173.26	4.89441
															233.57	76.88	233.55	77.72																								2860.53	0.77257	2860.53	2.2228	2171.83	4.89437
															233.71	76.88	233.69	77.71																								2862.46	0.76957	2862.46	2.22176	2170.4	4.89437
															233.85	76.87	233.84	77.71																								2864.39	0.76667	2864.39	2.22089	2168.97	4.89441
															233.99	76.87	233.98	77.7																								2866.31	0.76406	2866.31	2.22029	2167.54	4.8945
															234.12	76.86	234.13	77.7																								2868.24	0.76182	2868.24	2.21994	2166.11	4.89466
															234.26	76.86	234.27	77.69																								2870.17	0.75993	2870.17	2.21975	2164.68	4.89485
															234.41	76.85	234.42	77.69																								2872.1	0.75837	2872.1	2.21965	2163.25	4.89506
															234.55	76.85	234.56	77.68																								2874.03	0.75716	2874.03	2.2195	2161.82	4.89527
															234.69	76.85	234.71	77.68																								2875.96	0.75623	2875.96	2.21927	2160.39	4.89547
															234.83	76.84	234.85	77.67																								2877.89	0.75531	2877.89	2.21902	2158.96	4.89565
															234.97	76.84	235	77.67																								2879.82	0.75428	2879.82	2.21884	2157.53	4.89582
															235.11	76.83	235.15	77.66																								2881.74	0.75332	2881.74	2.21878	2156.1	4.89599
															235.25	76.83	235.3	77.65																								2883.67	0.75257	2883.67	2.21888	2154.67	4.89619
															235.39	76.82	235.44	77.65																								2885.6	0.75199	2885.6	2.21912	2153.23	4.89641
															235.54	76.82	235.59	77.64																								2887.53	0.75155	2887.53	2.21948	2151.8	4.89668
															235.68	76.82	235.74	77.64																								2889.46	0.75136	2889.46	2.21996	2150.37	4.897
															235.82	76.81	235.88	77.63																								2891.39	0.75147	2891.39	2.22055	2148.94	4.89738
															235.96	76.81	236.03	77.63																								2893.32	0.75175	2893.32	2.22125	2147.51	4.89779
															236.11	76.8	236.18	77.62																								2895.25	0.75214	2895.25	2.22202	2146.08	4.89823
															236.25	76.8	236.33	77.62																								2897.18	0.7526	2897.18	2.22282	2144.65	4.89866
															236.4	76.79	236.48	77.61																								2899.11	0.75302	2899.11	2.22362	2143.22	4.89906
															236.54	76.79	236.63	77.6																								2901.03	0.75338	2901.03	2.22444	2141.79	4.89943
															236.69	76.78	236.78	77.6																								2902.96	0.75372	2902.96	2.22529	2140.36	4.89977
															236.83	76.78	236.93	77.59																								2904.89	0.75402	2904.89	2.22621	2138.93	4.90012
															236.98	76.78	237.08	77.59																								2906.82	0.75437	2906.82	2.22721	2137.5	4.90049
															237.12	76.77	237.23	77.58																								2908.75	0.75491	2908.75	2.22835	2136.07	4.90093
															237.27	76.77	237.38	77.58																								2910.68	0.75581	2910.68	2.22962	2134.64	4.90144
															237.41	76.76	237.53	77.57																								2912.61	0.75725	2912.61	2.23102	2133.2	4.902
															237.56	76.76	237.68	77.57																								2914.54	0.75934	2914.54	2.23254	2131.77	4.9026
															237.71	76.75	237.83	77.56																								2916.47	0.76211	2916.47	2.23418	2130.34	4.90323
															237.85	76.75	237.98	77.55																								2918.39	0.76543	2918.39	2.23581	2128.91	4.90384
															238	76.74	238.13	77.55																								2920.32	0.76904	2920.32	2.23726	2127.48	4.90443
															238.14	76.74	238.28	77.54																								2922.25	0.77272	2922.25	2.23839	2126.05	4.905
															238.29	76.74	238.43	77.54																								2924.18	0.77625	2924.18	2.23904	2124.62	4.90557
															238.44	76.73	238.59	77.53																								2926.11	0.77944	2926.11	2.23912	2123.19	4.90615
															238.59	76.73	238.74	77.53																								2928.04	0.78224	2928.04	2.23862	2121.76	4.90677
															238.74	76.72	238.89	77.52																								2929.97	0.78469	2929.97	2.23763	2120.33	4.90741
															238.88	76.72	239.04	77.51																								2931.9	0.78688	2931.9	2.23625	2118.9	4.90809
															239.03	76.71	239.2	77.51																								2933.82	0.78898	2933.82	2.23462	2117.47	4.90881
															239.18	76.71	239.35	77.5																								2935.75	0.79109	2935.75	2.23296	2116.04	4.90955
															239.33	76.7	239.5	77.49																								2937.68	0.79319	2937.68	2.23143	2114.61	4.91032
															239.48	76.7	239.66	77.49																								2939.61	0.7951	2939.61	2.23009	2113.17	4.91112
															239.63	76.7	239.81	77.48																								2941.54	0.79658	2941.54	2.22898	2111.74	4.91193
															239.78	76.69	239.97	77.48																								2943.47	0.79746	2943.47	2.22812	2110.31	4.91274
															239.93	76.69	240.12	77.47																								2945.4	0.79739	2945.4	2.22754	2108.88	4.91352
															240.08	76.68	240.28	77.47																								2947.33	0.79595	2947.33	2.22724	2107.45	4.91428
															240.23	76.68	240.43	77.46																								2949.26	0.79276	2949.26	2.22726	2106.02	4.91503
															240.38	76.67	240.59	77.45																								2951.18	0.78758	2951.18	2.22754	2104.59	4.91579
															240.53	76.67	240.74	77.45																								2953.11	0.78046	2953.11	2.22794	2103.16	4.91658
															240.68	76.66	240.9	77.44																								2955.04	0.77169	2955.04	2.22834	2101.73	4.91741
															240.83	76.66	241.05	77.44																								2956.97	0.76152	2956.97	2.22867	2100.3	4.91829
															240.99	76.65	241.21	77.43																								2958.9	0.75011	2958.9	2.22885	2098.87	4.91922
															241.14	76.64	241.36	77.42																								2960.83	0.73766	2960.83	2.22882	2097.44	4.92016
															241.29	76.64	241.52	77.42																								2962.76	0.72458	2962.76	2.22846	2096.01	4.92109
															241.44	76.63	241.67	77.41																								2964.69	0.7113	2964.69	2.22773	2094.58	4.92198
															241.59	76.63	241.83	77.41																								2966.62	0.69821	2966.62	2.22673	2093.14	4.92282
															241.74	76.62	241.99	77.4																								2968.55	0.68569	2968.55	2.22558	2091.71	4.92364
															241.9	76.62	242.14	77.39																								2970.47	0.67397	2970.47	2.22438	2090.28	4.92445
															242.05	76.61	242.3	77.39																								2972.4	0.66317	2972.4	2.22329	2088.85	4.9253
															242.21	76.61	242.46	77.38																								2974.33	0.65337	2974.33	2.22243	2087.42	4.92619
															242.36	76.6	242.62	77.37																								2976.26	0.64459	2976.26	2.22179	2085.99	4.92713
															242.51	76.6	242.77	77.37																								2978.19	0.6368	2978.19	2.22133	2084.56	4.9281
															242.67	76.59	242.93	77.36																								2980.12	0.62988	2980.12	2.22101	2083.13	4.92909
															242.82	76.59	243.09	77.36																								2982.05	0.6237	2982.05	2.22075	2081.7	4.93009
															242.97	76.58	243.25	77.35																								2983.98	0.61818	2983.98	2.22051	2080.27	4.93108
															243.13	76.58	243.4	77.34																								2985.91	0.61329	2985.91	2.22033	2078.84	4.93207
															243.28	76.57	243.56	77.34																								2987.83	0.60895	2987.83	2.2203	2077.41	4.93304
															243.44	76.56	243.72	77.33																								2989.76	0.60499	2989.76	2.22035	2075.98	4.93398
															243.59	76.56	243.88	77.33																								2991.69	0.60135	2991.69	2.22043	2074.55	4.93492
															243.75	76.55	244.04	77.32																								2993.62	0.59814	2993.62	2.22057	2073.11	4.93585
															243.9	76.55	244.2	77.31																								2995.55	0.59541	2995.55	2.2208	2071.68	4.93676
															244.05	76.54	244.35	77.31																								2997.48	0.593	2997.48	2.22108	2070.25	4.93765
															244.21	76.54	244.52	77.3																								2999.41	0.59076	2999.41	2.2213	2068.82	4.93851
															244.36	76.53	244.67	77.29																								3001.34	0.5886	3001.34	2.22147	2067.39	4.93936
															244.52	76.53	244.83	77.29																								3003.26	0.58665	3003.26	2.22169	2065.96	4.94025
															244.68	76.52	244.99	77.28																								3005.19	0.58499	3005.19	2.22201	2064.53	4.94119
															244.84	76.52	245.16	77.28																								3007.12	0.58338	3007.12	2.22231	2063.1	4.94218
															244.99	76.52	245.32	77.27																								3009.05	0.58163	3009.05	2.22247	2061.67	4.9432
															245.15	76.51	245.48	77.26																								3010.98	0.57993	3010.98	2.22264	2060.24	4.94422
															245.3	76.51	245.63	77.26																								3012.91	0.57858	3012.91	2.22299	2058.81	4.94521
															245.46	76.5	245.79	77.25																								3014.84	0.57762	3014.84	2.22356	2057.38	4.94616
															245.62	76.5	245.95	77.24																								3016.77	0.57684	3016.77	2.22422	2055.95	4.94709
															245.78	76.49	246.12	77.24																								3018.7	0.57603	3018.7	2.22487	2054.52	4.94801
															245.94	76.49	246.28	77.23																								3020.62	0.57511	3020.62	2.22542	2053.08	4.94894
															246.1	76.48	246.44	77.22																								3022.55	0.57419	3022.55	2.22592	2051.65	4.94986
															246.25	76.48	246.6	77.22																								3024.48	0.57329	3024.48	2.22646	2050.22	4.95077
															246.41	76.46	246.76	77.21																								3026.41	0.57236	3026.41	2.22697	2048.79	4.95165
															246.57	76.47	246.92	77.2																								3028.34	0.57124	3028.34	2.22729	2047.36	4.95249
															246.73	76.46	247.08	77.2																								3030.27	0.57009	3030.27	2.22755	2045.93	4.95329
															246.89	76.45	247.25	77.19																								3032.2	0.56927	3032.2	2.22804	2044.5	4.95406
															247.05	76.45	247.4	77.18																								3034.13	0.56879	3034.13	2.22861	2043.07	4.95484
															247.2	76.44	247.56	77.18																								3036.06	0.56842	3036.06	2.2289	2041.64	4.95564
															247.36	76.44	247.73	77.17																								3037.98	0.56798	3037.98	2.22876	2040.21	4.95648
															247.52	76.43	247.89	77.16																								3039.91	0.56733	3039.91	2.22823	2038.78	4.95734
															247.68	76.43	248.05	77.15																								3041.84	0.56655	3041.84	2.22742	2037.35	4.95823
															247.84	76.42	248.22	77.15																								3043.77	0.56575	3043.77	2.22642	2035.92	4.9591
															248	76.42	248.38	77.14																								3045.7	0.5649	3045.7	2.2253	2034.48	4.95994
															248.16	76.41	248.54	77.13																								3047.63	0.56406	3047.63	2.22431	2033.05	4.96075
															248.32	76.4	248.7	77.13																								3049.56	0.56337	3049.56	2.22369	2031.62	4.96153
															248.48	76.39	248.87	77.12																								3051.49	0.56274	3051.49	2.22327	2030.19	4.96228
															248.64	76.39	249.03	77.11																								3053.42	0.56197	3053.42	2.2228	2028.76	4.96303
															248.8	76.38	249.19	77.11																								3055.34	0.56119	3055.34	2.22244	2027.33	4.96378
															248.96	76.38	249.35	77.1																								3057.27	0.56058	3057.27	2.22242	2025.9	4.96453
															249.12	76.37	249.51	77.09																								3059.2	0.56002	3059.2	2.22256	2024.47	4.96525
															249.28	76.37	249.68	77.09																								3061.13	0.55919	3061.13	2.22254	2023.04	4.9659
															249.45	76.36	249.84	77.08																								3063.06	0.55811	3063.06	2.22241	2021.61	4.96646
															249.6	76.36	250.01	77.07																								3064.99	0.55719	3064.99	2.22248	2020.18	4.96697
															249.76	76.35	250.17	77.06																								3066.92	0.55673	3066.92	2.22291	2018.75	4.9675
															249.93	76.34	250.34	77.06																								3068.85	0.55647	3068.85	2.22345	2017.32	4.96814
															250.09	76.34	250.5	77.05																								3070.78	0.55601	3070.78	2.22386	2015.89	4.96891
															250.25	76.33	250.66	77.04																								3072.7	0.55532	3072.7	2.22412	2014.45	4.96977
															250.41	76.33	250.82	77.04																								3074.63	0.55445	3074.63	2.22429	2013.02	4.97066
															250.57	76.32	250.99	77.03																								3076.56	0.55343	3076.56	2.22438	2011.59	4.97149
															250.73	76.32	251.15	77.02																								3078.49	0.55244	3078.49	2.22457	2010.16	4.97222
															250.9	76.31	251.32	77.02																								3080.42	0.55173	3080.42	2.225	2008.73	4.97287
															251.06	76.3	251.48	77.01																								3082.35	0.55125	3082.35	2.22563	2007.3	4.97348
															251.22	76.29	251.65	77																								3084.28	0.55075	3084.28	2.22625	2005.87	4.97409
															251.38	76.29	251.81	76.99																								3086.21	0.55016	3086.21	2.22681	2004.44	4.9747
															251.54	76.28	251.98	76.99																								3088.14	0.54955	3088.14	2.22736	2003.01	4.97531
															251.71	76.28	252.14	76.98																								3090.06	0.54882	3090.06	2.22781	2001.58	4.97593
															251.87	76.27	252.3	76.97																								3091.99	0.54787	3091.99	2.22805	2000.15	4.97657
															252.03	76.27	252.47	76.96																								3093.92	0.54682	3093.92	2.22827	1998.72	4.97717
															252.19	76.26	252.63	76.96																								3095.85	0.54594	3095.85	2.22874	1997.29	4.97763
															252.35	76.26	252.8	76.95																								3097.78	0.5452	3097.78	2.22937	1995.86	4.9779
															252.52	76.25	252.96	76.94																								3099.71	0.54446	3099.71	2.22998	1994.42	4.97804
															252.68	76.24	253.13	76.94																								3101.64	0.54389	3101.64	2.23076	1992.99	4.9782
															252.85	76.24	253.29	76.93																								3103.57	0.54351	3103.57	2.23168	1991.56	4.9785
															253.01	76.23	253.46	76.92																								3105.49	0.54299	3105.49	2.23253	1990.13	4.97904
															253.17	76.23	253.62	76.91																								3107.42	0.54228	3107.42	2.23325	1988.7	4.97982
															253.34	76.22	253.79	76.91																								3109.35	0.54153	3109.35	2.23392	1987.27	4.98072
															253.5	76.21	253.95	76.9																								3111.28	0.54074	3111.28	2.23452	1985.84	4.98158
															253.66	76.2	254.12	76.89																								3113.21	0.53981	3113.21	2.23506	1984.41	4.98231
															253.83	76.2	254.29	76.88																								3115.14	0.53889	3115.14	2.23563	1982.98	4.98291
															253.99	76.19	254.45	76.87																								3117.07	0.5382	3117.07	2.23631	1981.55	4.98344
															254.16	76.19	254.61	76.87																								3119	0.53762	3119	2.23699	1980.12	4.98394
															254.32	76.18	254.78	76.86																								3120.93	0.53699	3120.93	2.23759	1978.69	4.98442
															254.48	76.17	254.95	76.85																								3122.86	0.53643	3122.86	2.23823	1977.26	4.98489
															254.65	76.17	255.11	76.84																								3124.78	0.53599	3124.78	2.23891	1975.83	4.98534
															254.81	76.16	255.28	76.84																								3126.71	0.53557	3126.71	2.23956	1974.39	4.98575
															254.98	76.16	255.44	76.83																								3128.64	0.53505	3128.64	2.24005	1972.96	4.98606
															255.14	76.15	255.61	76.82																								3130.57	0.53432	3130.57	2.24029	1971.53	4.98622
															255.3	76.14	255.78	76.81																								3132.5	0.53364	3132.5	2.24055	1970.1	4.98631
															255.47	76.14	255.94	76.81																								3134.43	0.5333	3134.43	2.24107	1968.67	4.98644
															255.64	76.13	256.11	76.8																								3136.36	0.533	3136.36	2.24159	1967.24	4.98672
															255.8	76.12	256.27	76.79																								3138.29	0.5325	3138.29	2.24189	1965.81	4.98717
															255.96	76.12	256.44	76.78																								3140.22	0.53188	3140.22	2.24205	1964.38	4.98779
															256.13	76.11	256.6	76.78																								3142.14	0.53128	3142.14	2.24216	1962.95	4.98846
															256.29	76.11	256.77	76.77																								3144.07	0.53077	3144.07	2.24223	1961.52	4.98907
															256.46	76.1	256.93	76.76																								3146	0.53029	3146	2.24225	1960.09	4.98951
															256.62	76.09	257.1	76.75																								3147.93	0.5298	3147.93	2.24223	1958.66	4.98982
															256.79	76.09	257.27	76.74																								3149.86	0.52929	3149.86	2.24219	1957.23	4.99008
															256.95	76.08	257.43	76.74																								3151.79	0.5288	3151.79	2.24213	1955.8	4.99036
															257.12	76.07	257.6	76.73																								3153.72	0.5283	3153.72	2.24198	1954.36	4.99068
															257.29	76.07	257.77	76.72																								3155.65	0.52781	3155.65	2.24178	1952.93	4.99104
															257.45	76.06	257.93	76.71																								3157.57	0.52735	3157.57	2.24157	1951.5	4.99142
															257.62	76.05	258.1	76.71																								3159.5	0.52686	3159.5	2.24139	1950.07	4.99175
															257.78	76.05	258.26	76.7																								3161.43	0.52633	3161.43	2.24123	1948.64	4.9919
															257.95	76.04	258.43	76.69																								3163.36	0.52578	3163.36	2.24106	1947.21	4.99178
															258.11	76.03	258.6	76.68																								3165.29	0.52526	3165.29	2.24088	1945.78	4.99144
															258.28	76.03	258.76	76.67																								3167.22	0.52477	3167.22	2.24072	1944.35	4.99113
															258.44	76.02	258.93	76.67																								3169.15	0.5243	3169.15	2.2406	1942.92	4.99108
															258.61	76.01	259.1	76.66																								3171.08	0.52381	3171.08	2.24048	1941.49	4.9914
															258.78	76.01	259.26	76.65																								3173.01	0.5232	3173.01	2.24028	1940.06	4.99205
															258.94	76	259.43	76.64																								3174.93	0.52236	3174.93	2.23994	1938.63	4.99286
															259.1	75.99	259.6	76.63																								3176.86	0.52146	3176.86	2.23965	1937.2	4.99362
															259.27	75.99	259.76	76.63																								3178.79	0.52086	3178.79	2.2397	1935.77	4.99415
															259.44	75.98	259.93	76.62																								3180.72	0.52041	3180.72	2.23985	1934.33	4.99445
															259.6	75.97	260.1	76.61																								3182.65	0.51974	3182.65	2.23982	1932.9	4.99468
															259.77	75.97	260.26	76.6																								3184.58	0.51894	3184.58	2.23981	1931.47	4.99494
															259.94	75.96	260.43	76.59																								3186.51	0.51825	3186.51	2.23997	1930.04	4.9952
															260.1	75.95	260.6	76.59																								3188.44	0.5176	3188.44	2.24014	1928.61	4.9953
															260.27	75.95	260.76	76.58																								3190.37	0.51681	3190.37	2.24019	1927.18	4.99516
															260.44	75.94	260.93	76.57																								3192.3	0.51579	3192.3	2.24012	1925.75	4.99484
															260.6	75.93	261.1	76.56																								3194.22	0.51457	3194.22	2.23989	1924.32	4.99442
															260.77	75.92	261.26	76.55																								3196.15	0.51341	3196.15	2.23972	1922.89	4.99396
															260.94	75.92	261.43	76.54																								3198.08	0.51261	3198.08	2.23988	1921.46	4.99355
															261.1	75.91	261.6	76.54																								3200.01	0.51207	3200.01	2.24026	1920.03	4.9934
															261.27	75.9	261.76	76.53																								3201.94	0.51144	3201.94	2.24053	1918.6	4.99365
															261.44	75.9	261.93	76.52																								3203.87	0.51061	3203.87	2.24064	1917.17	4.99425
															261.6	75.89	262.1	76.51																								3205.8	0.50968	3205.8	2.24063	1915.74	4.995
															261.77	75.88	262.26	76.5																								3207.73	0.50873	3207.73	2.24057	1914.3	4.99573
															261.93	75.88	262.43	76.49																								3209.66	0.50787	3209.66	2.24059	1912.87	4.99627
															262.1	75.87	262.59	76.48																								3211.58	0.50709	3211.58	2.24071	1911.44	4.99651
															262.27	75.86	262.76	76.48																								3213.51	0.50637	3213.51	2.24088	1910.01	4.99651
															262.44	75.86	262.93	76.47																								3215.44	0.50575	3215.44	2.24107	1908.58	4.9965
															262.6	75.85	263.1	76.46																								3217.37	0.50516	3217.37	2.24124	1907.15	4.99666
															262.77	75.84	263.26	76.45																								3219.3	0.50469	3219.3	2.2415	1905.72	4.997
															262.94	75.83	263.43	76.44																								3221.23	0.50448	3221.23	2.24194	1904.29	4.99744
															263.1	75.83	263.6	76.43																								3223.16	0.50428	3223.16	2.24234	1902.86	4.99783
															263.27	75.82	263.76	76.43																								3225.09	0.50379	3225.09	2.24256	1901.43	4.99809
															263.44	75.81	263.93	76.42																								3227.01	0.50315	3227.01	2.24274	1900	4.99819
															263.61	75.81	264.1	76.41																								3228.94	0.5027	3228.94	2.24305	1898.57	4.99818
															263.77	75.8	264.26	76.4																								3230.87	0.50245	3230.87	2.24347	1897.14	4.99814
															263.94	75.79	264.43	76.39																								3232.8	0.50221	3232.8	2.24392	1895.71	4.99802
															264.1	75.78	264.6	76.38																								3234.73	0.50193	3234.73	2.24431	1894.27	4.99775
															264.27	75.78	264.76	76.38																								3236.66	0.50168	3236.66	2.24467	1892.84	4.99735
															264.44	75.77	264.93	76.37																								3238.59	0.50153	3238.59	2.2451	1891.41	4.99702
															264.61	75.76	265.09	76.36																								3240.52	0.50135	3240.52	2.24552	1889.98	4.99689
															264.77	75.75	265.27	76.35																								3242.45	0.501	3242.45	2.24583	1888.55	4.99704
															264.94	75.75	265.43	76.34																								3244.38	0.50081	3244.38	2.24633	1887.12	4.99747
															265.11	75.74	265.6	76.33																								3246.3	0.50108	3246.3	2.24713	1885.69	4.99815
															265.27	75.73	265.76	76.33																								3248.23	0.50143	3248.23	2.24786	1884.26	4.99888
															265.44	75.73	265.93	76.32																								3250.16	0.50149	3250.16	2.24829	1882.83	4.99943
															265.61	75.72	266.1	76.31																								3252.09	0.50137	3252.09	2.24864	1881.4	4.99974
															265.77	75.71	266.27	76.3																								3254.02	0.50142	3254.02	2.24916	1879.97	4.99993
															265.94	75.7	266.43	76.29																								3255.95	0.50176	3255.95	2.2499	1878.54	5.00011
															266.11	75.7	266.6	76.28																								3257.88	0.50221	3257.88	2.25069	1877.11	5.00031
															266.28	75.69	266.77	76.27																								3259.81	0.50265	3259.81	2.25146	1875.67	5.00034
															266.44	75.68	266.93	76.27																								3261.73	0.50309	3261.73	2.25221	1874.24	4.99989
															266.61	75.67	267.1	76.26																								3263.66	0.50362	3263.66	2.25295	1872.81	4.99877
															266.78	75.67	267.27	76.25																								3265.59	0.5043	3265.59	2.25375	1871.38	4.99727
															266.94	75.66	267.43	76.24																								3267.52	0.50498	3267.52	2.25457	1869.95	4.99598
															267.11	75.65	267.6	76.23																								3269.45	0.50546	3269.45	2.25526	1868.52	4.99544
															267.28	75.65	267.77	76.22																								3271.38	0.50577	3271.38	2.25575	1867.09	4.9959
															267.44	75.64	267.93	76.21																								3273.31	0.50624	3273.31	2.25632	1865.66	4.99721
															267.61	75.63	268.1	76.2																								3275.24	0.50714	3275.24	2.25723	1864.23	4.9989
															267.78	75.63	268.27	76.19																								3277.17	0.50834	3277.17	2.25835	1862.8	5.00032
															267.94	75.62	268.43	76.19																								3279.09	0.50954	3279.09	2.25941	1861.37	5.00111
															268.11	75.61	268.6	76.18																								3281.02	0.51065	3281.02	2.26038	1859.94	5.00135
															268.28	75.6	268.77	76.17																								3282.95	0.51176	3282.95	2.2614	1858.51	5.00136
															268.45	75.6	268.93	76.16																								3284.88	0.51285	3284.88	2.26243	1857.08	5.00139
															268.61	75.59	269.1	76.15																								3286.81	0.5138	3286.81	2.26338	1855.64	5.00149
															268.78	75.58	269.26	76.14																								3288.74	0.51467	3288.74	2.26428	1854.21	5.00161
															268.95	75.57	269.43	76.13																								3290.67	0.51561	3290.67	2.26531	1852.78	5.00164
															269.11	75.56	269.6	76.12																								3292.6	0.51665	3292.6	2.26654	1851.35	5.00144
															269.28	75.56	269.76	76.12																								3294.53	0.51765	3294.53	2.2678	1849.92	5.00077
															269.45	75.55	269.93	76.11																								3296.45	0.51842	3296.45	2.26897	1848.49	4.99948
															269.61	75.54	270.09	76.1																								3298.38	0.519	3298.38	2.27017	1847.06	4.99788
															269.78	75.53	270.26	76.09																								3300.31	0.51936	3300.31	2.27145	1845.63	4.9966
															269.95	75.53	270.43	76.08																								3302.24	0.51937	3302.24	2.27276	1844.2	4.99613
															270.11	75.52	270.6	76.07																								3304.17	0.5188	3304.17	2.27398	1842.77	4.99656
															270.28	75.51	270.76	76.06																								3306.1	0.51758	3306.1	2.27504	1841.34	4.99769
															270.45	75.51	270.93	76.05																								3308.03	0.51593	3308.03	2.27612	1839.91	4.99913
															270.61	75.5	271.09	76.04																								3309.96	0.51407	3309.96	2.27743	1838.48	5.00039
															270.78	75.49	271.26	76.04																								3311.89	0.512	3311.89	2.27892	1837.05	5.00103
															270.95	75.48	271.43	76.03																								3313.81	0.50957	3313.81	2.2805	1835.61	5.00087
															271.12	75.48	271.59	76.02																								3315.74	0.50666	3315.74	2.28209	1834.18	5.00002
															271.28	75.47	271.76	76.01																								3317.67	0.50331	3317.67	2.28362	1832.75	4.99877
															271.45	75.46	271.92	76																								3319.6	0.49971	3319.6	2.28508	1831.32	4.99746
															271.62	75.45	272.09	75.99																								3321.53	0.49595	3321.53	2.28652	1829.89	4.99631
															271.78	75.45	272.26	75.98																								3323.46	0.49213	3323.46	2.28799	1828.46	4.99559
															271.95	75.44	272.42	75.97																								3325.39	0.48843	3325.39	2.28958	1827.03	4.99558
															272.12	75.43	272.59	75.97																								3327.32	0.48499	3327.32	2.29128	1825.6	4.99634
															272.28	75.42	272.75	75.96																								3329.24	0.48183	3329.24	2.29302	1824.17	4.99748
															272.45	75.41	272.92	75.95																								3331.17	0.47892	3331.17	2.29466	1822.74	4.99857
															272.61	75.41	273.09	75.94																								3333.1	0.4763	3333.1	2.29617	1821.31	4.99945
															272.78	75.4	273.25	75.93																								3335.03	0.47416	3335.03	2.29783	1819.88	5.00011
															272.95	75.39	273.42	75.92																								3336.96	0.4727	3336.96	2.29984	1818.45	5.00045
															273.11	75.38	273.58	75.91																								3338.89	0.4718	3338.89	2.30197	1817.02	5.00038
															273.28	75.37	273.75	75.9																								3340.82	0.47114	3340.82	2.30399	1815.58	4.99992
															273.44	75.37	273.92	75.89																								3342.75	0.4707	3342.75	2.30594	1814.15	4.99922
															273.61	75.36	274.08	75.89																								3344.68	0.47057	3344.68	2.30791	1812.72	4.9985
															273.78	75.35	274.25	75.88																								3346.61	0.47073	3346.61	2.30992	1811.29	4.99796
															273.95	75.34	274.41	75.87																								3348.53	0.47111	3348.53	2.31202	1809.86	4.99774
															274.11	75.34	274.58	75.86																								3350.46	0.47166	3350.46	2.31411	1808.43	4.99781
															274.28	75.33	274.75	75.85																								3352.39	0.47228	3352.39	2.31607	1807	4.99795
															274.45	75.32	274.91	75.84																								3354.32	0.47295	3354.32	2.318	1805.57	4.99775
															274.61	75.31	275.08	75.83																								3356.25	0.47377	3356.25	2.32012	1804.14	4.997
															274.78	75.31	275.24	75.82																								3358.18	0.47459	3358.18	2.32236	1802.71	4.99592
															274.95	75.3	275.41	75.81																								3360.11	0.47518	3360.11	2.32454	1801.28	4.99496
															275.11	75.29	275.57	75.8																								3362.04	0.47545	3362.04	2.32668	1799.85	4.99443
															275.28	75.28	275.74	75.79																								3363.97	0.47535	3363.97	2.32895	1798.42	4.99416
															275.45	75.27	275.91	75.78																								3365.89	0.47493	3365.89	2.33153	1796.99	4.99364
															275.61	75.27	276.07	75.78																								3367.82	0.4742	3367.82	2.33437	1795.55	4.99262
															275.78	75.26	276.24	75.77																								3369.75	0.4729	3369.75	2.33718	1794.12	4.99137
															275.95	75.25	276.41	75.76																								3371.68	0.47076	3371.68	2.33984	1792.69	4.99047
															276.12	75.24	276.57	75.75																								3373.61	0.46783	3373.61	2.34246	1791.26	4.99036
															276.28	75.24	276.74	75.74																								3375.54	0.46421	3375.54	2.34513	1789.83	4.99107
															276.44	75.23	276.9	75.73																								3377.47	0.46	3377.47	2.34785	1788.4	4.99226
															276.61	75.22	277.07	75.72																								3379.4	0.45533	3379.4	2.35057	1786.97	4.99327
															276.78	75.21	277.23	75.71																								3381.32	0.45021	3381.32	2.3532	1785.54	4.99348
															276.94	75.21	277.4	75.7																								3383.25	0.44485	3383.25	2.35587	1784.11	4.99285
															277.11	75.2	277.56	75.7																								3385.18	0.43972	3385.18	2.3589	1782.68	4.99194
															277.27	75.19	277.73	75.68																								3387.11	0.43488	3387.11	2.3621	1781.25	4.99127
															277.44	75.18	277.9	75.68																								3389.04	0.42986	3389.04	2.36499	1779.82	4.99084
															277.61	75.17	278.06	75.67																								3390.97	0.42475	3390.97	2.36771	1778.39	4.99018
															277.77	75.17	278.23	75.66																								3392.9	0.4202	3392.9	2.37078	1776.96	4.98871
															277.94	75.16	278.39	75.65																								3394.83	0.41631	3394.83	2.37411	1775.52	4.98637
															278.11	75.15	278.56	75.64																								3396.76	0.41291	3396.76	2.37755	1774.09	4.98365
															278.27	75.14	278.72	75.63																								3398.68	0.40996	3398.68	2.38115	1772.66	4.9813
															278.44	75.14	278.89	75.62																								3400.61	0.40733	3400.61	2.3847	1771.23	4.98003
															278.6	75.12	279.06	75.61																								3402.54	0.40492	3402.54	2.38821	1769.8	4.98021
															278.78	75.12	279.22	75.6																								3404.47	0.40278	3404.47	2.39182	1768.37	4.98151
															278.94	75.11	279.39	75.6																								3406.4	0.4008	3406.4	2.39548	1766.94	4.9829
															279.11	75.1	279.55	75.59																								3408.33	0.39889	3408.33	2.39915	1765.51	4.9834
															279.27	75.09	279.72	75.58																								3410.26	0.39707	3410.26	2.40285	1764.08	4.98282
															279.43	75.09	279.88	75.57																								3412.19	0.39536	3412.19	2.40659	1762.65	4.98155
															279.6	75.08	280.05	75.56																								3414.12	0.39365	3414.12	2.41035	1761.22	4.98002
															279.77	75.07	280.22	75.55																								3416.05	0.39157	3416.05	2.41382	1759.79	4.97867
															279.93	75.06	280.38	75.54																								3417.97	0.38904	3417.97	2.41693	1758.36	4.97781
															280.1	75.05	280.55	75.53																								3419.9	0.38685	3419.9	2.42051	1756.93	4.97716
															280.27	75.05	280.71	75.52																								3421.83	0.38569	3421.83	2.42511	1755.49	4.97595
															280.43	75.04	280.88	75.51																								3423.76	0.38498	3423.76	2.43002	1754.06	4.97368
															280.6	75.03	281.04	75.5																								3425.69	0.38387	3425.69	2.43454	1752.63	4.97064
															280.77	75.02	281.21	75.49																								3427.62	0.38234	3427.62	2.43879	1751.2	4.96749
															280.93	75.02	281.37	75.48																								3429.55	0.38077	3429.55	2.44311	1749.77	4.96481
															281.1	75.01	281.54	75.48																								3431.48	0.37938	3431.48	2.44765	1748.34	4.96304
															281.26	75	281.7	75.47																								3433.41	0.37809	3433.41	2.45232	1746.91	4.96227
															281.43	74.99	281.87	75.46																								3435.33	0.37673	3435.33	2.45695	1745.48	4.96199
															281.6	74.98	282.04	75.45																								3437.26	0.37517	3437.26	2.46149	1744.05	4.96146
															281.76	74.97	282.2	75.44																								3439.19	0.37335	3439.19	2.46585	1742.62	4.96039
															281.93	74.97	282.36	75.43																								3441.12	0.37136	3441.12	2.47012	1741.19	4.95897
															282.09	74.96	282.53	75.42																								3443.05	0.36921	3443.05	2.4743	1739.76	4.95718
															282.26	74.95	282.7	75.41																								3444.98	0.36705	3444.98	2.47854	1738.33	4.9546
															282.42	74.94	282.86	75.4																								3446.91	0.36602	3446.91	2.48397	1736.9	4.95128
															282.59	74.94	283.03	75.39																								3448.84	0.36632	3448.84	2.49054	1735.46	4.9479
															282.75	74.93	283.19	75.38																								3450.76	0.36638	3450.76	2.49672	1734.03	4.94509
															282.92	74.92	283.36	75.37																								3452.69	0.36553	3452.69	2.50219	1732.6	4.94333
															283.09	74.91	283.52	75.37																								3454.62	0.36429	3454.62	2.50749	1731.17	4.94291
															283.26	74.9	283.69	75.36																								3456.55	0.36304	3456.55	2.51277	1729.74	4.94359
															283.42	74.9	283.85	75.35																								3458.48	0.36166	3458.48	2.51796	1728.31	4.94437
															283.58	74.89	284.02	75.34																								3460.41	0.36024	3460.41	2.52326	1726.88	4.94417
															283.75	74.88	284.18	75.33																								3462.34	0.35919	3462.34	2.52905	1725.45	4.94272
															283.92	74.87	284.35	75.32																								3464.27	0.35847	3464.27	2.53511	1724.02	4.94011
															284.08	74.87	284.52	75.31																								3466.2	0.3578	3466.2	2.5412	1722.59	4.93602
															284.25	74.86	284.68	75.3																								3468.12	0.35714	3468.12	2.54742	1721.16	4.93027
															284.42	74.85	284.84	75.29																								3470.05	0.35635	3470.05	2.5536	1719.73	4.92352
															284.58	74.84	285.01	75.28																								3471.98	0.35525	3471.98	2.55961	1718.3	4.91697
															284.75	74.83	285.18	75.27																								3473.91	0.3542	3473.91	2.56581	1716.86	4.91167
															284.91	74.82	285.34	75.26																								3475.84	0.35333	3475.84	2.57218	1715.43	4.90825
															285.08	74.82	285.51	75.25																								3477.77	0.35196	3477.77	2.57796	1714	4.90665
															285.24	74.81	285.67	75.25																								3479.7	0.35008	3479.7	2.58346	1712.57	4.90592
															285.41	74.8	285.84	75.23																								3481.63	0.34899	3481.63	2.59008	1711.14	4.90439
															285.57	74.79	286.01	75.23																								3483.55	0.34881	3483.55	2.59753	1709.71	4.90095
															285.74	74.78	286.17	75.22																								3485.48	0.34841	3485.48	2.60448	1708.28	4.89584
															285.9	74.78	286.33	75.21																								3487.41	0.34782	3487.41	2.61135	1706.85	4.88983
															286.07	74.77	286.5	75.2																								3489.34	0.34761	3489.34	2.61873	1705.42	4.88306
															286.24	74.76	286.66	75.19																								3491.27	0.34722	3491.27	2.62588	1703.99	4.87526
															286.4	74.75	286.83	75.18																								3493.2	0.34619	3493.2	2.63238	1702.56	4.8668
															286.57	74.74	286.99	75.17																								3495.13	0.34508	3495.13	2.63899	1701.13	4.85835
															286.74	74.73	287.16	75.16																								3497.06	0.34416	3497.06	2.6459	1699.7	4.85048
															286.9	74.73	287.33	75.15																								3498.99	0.34243	3498.99	2.65194	1698.27	4.84386
															287.07	74.72	287.49	75.14																								3500.92	0.33989	3500.92	2.6573	1696.83	4.83928
															287.23	74.71	287.66	75.13																								3502.84	0.33866	3502.84	2.66418	1695.4	4.83663
															287.4	74.7	287.82	75.12																								3504.77	0.33911	3504.77	2.67259	1693.97	4.83459
															287.56	74.69	287.98	75.11																								3506.7	0.339	3506.7	2.68011	1692.54	4.83176
															287.73	74.69	288.15	75.1																								3508.63	0.33831	3508.63	2.68716	1691.11	4.82761
															287.89	74.68	288.32	75.09																								3510.56	0.33859	3510.56	2.69519	1689.68	4.82162
															288.06	74.67	288.48	75.08																								3512.49	0.33938	3512.49	2.7033	1688.25	4.81314
															288.22	74.66	288.65	75.07																								3514.42	0.3394	3514.42	2.71056	1686.82	4.80287
															288.39	74.66	288.81	75.07																								3516.35	0.33855	3516.35	2.71732	1685.39	4.79255
															288.56	74.65	288.98	75.06																								3518.28	0.33704	3518.28	2.72351	1683.96	4.7835
															288.72	74.64	289.14	75.05																								3520.2	0.33467	3520.2	2.72857	1682.53	4.77621
															288.89	74.63	289.31	75.04																								3522.13	0.33203	3522.13	2.73339	1681.1	4.77049
															289.05	74.62	289.47	75.03																								3524.06	0.33022	3524.06	2.73934	1679.67	4.76548
															289.22	74.61	289.63	75.02																								3525.99	0.32945	3525.99	2.74623	1678.24	4.75973
															289.38	74.61	289.8	75.01																								3527.92	0.32993	3527.92	2.75388	1676.8	4.75227
															289.55	74.6	289.97	75																								3529.85	0.33168	3529.85	2.76228	1675.37	4.74332
															289.71	74.59	290.13	74.99																								3531.78	0.33296	3531.78	2.76987	1673.94	4.73352
															289.88	74.58	290.3	74.98																								3533.71	0.33264	3533.71	2.77576	1672.51	4.72351
															290.04	74.57	290.47	74.97																								3535.64	0.33193	3535.64	2.78145	1671.08	4.714
															290.21	74.56	290.63	74.96																								3537.56	0.33194	3537.56	2.78785	1669.65	4.70529
															290.37	74.56	290.79	74.95																								3539.49	0.33135	3539.49	2.79317	1668.22	4.69697
															290.54	74.55	290.96	74.95																								3541.42	0.32852	3541.42	2.796	1666.79	4.68855
															290.71	74.54	291.12	74.94																								3543.35	0.32451	3543.35	2.79799	1665.36	4.67994
															290.87	74.53	291.29	74.93																								3545.28	0.32284	3545.28	2.80255	1663.93	4.67116
															291.04	74.52	291.45	74.92																								3547.21	0.32434	3547.21	2.80979	1662.5	4.66209
															291.2	74.52	291.62	74.91																								3549.14	0.32528	3549.14	2.81585	1661.07	4.65297
															291.36	74.51	291.78	74.9																								3551.07	0.32492	3551.07	2.82049	1659.64	4.64412
															291.53	74.5	291.95	74.89																								3552.99	0.32568	3552.99	2.82617	1658.21	4.63486
															291.7	74.49	292.11	74.88																								3554.92	0.32702	3554.92	2.83195	1656.77	4.62413
															291.86	74.48	292.28	74.87																								3556.85	0.32674	3556.85	2.83587	1655.34	4.61221
															292.03	74.47	292.45	74.86																								3558.78	0.32489	3558.78	2.83835	1653.91	4.60039
															292.19	74.47	292.61	74.85																								3560.71	0.32181	3560.71	2.83951	1652.48	4.58972
															292.36	74.46	292.77	74.84																								3562.64	0.31604	3562.64	2.83797	1651.05	4.58053
															292.52	74.45	292.94	74.83																								3564.57	0.30882	3564.57	2.83545	1649.62	4.57306
															292.69	74.44	293.11	74.82																								3566.5	0.30767	3566.5	2.83919	1648.19	4.56731
															292.86	74.43	293.27	74.81																								3568.43	0.31558	3568.43	2.85039	1646.76	4.56242
															293.02	74.43	293.44	74.8																								3570.36	0.32225	3570.36	2.85883	1645.33	4.55766
															293.19	74.41	293.6	74.79																								3572.28	0.32367	3572.28	2.86244	1643.9	4.55335
															293.35	74.41	293.77	74.78																								3574.21	0.32303	3574.21	2.86472	1642.47	4.54963
															293.52	74.4	293.93	74.77																								3576.14	0.32231	3576.14	2.86703	1641.04	4.54569
															293.68	74.39	294.1	74.77																								3578.07	0.32193	3578.07	2.8694	1639.61	4.5406
															293.85	74.38	294.26	74.75																								3580	0.32142	3580	2.87149	1638.18	4.53469
															294.01	74.38	294.43	74.75																								3581.93	0.31887	3581.93	2.87161	1636.74	4.52912
															294.18	74.37	294.59	74.74																								3583.86	0.31296	3583.86	2.86864	1635.31	4.52477
															294.34	74.36	294.76	74.73																								3585.79	0.30749	3585.79	2.86683	1633.88	4.52182
															294.51	74.35	294.93	74.72																								3587.72	0.30935	3587.72	2.87232	1632.45	4.51995
															294.67	74.34	295.09	74.71																								3589.64	0.31446	3589.64	2.87965	1631.02	4.51855
															294.84	74.34	295.26	74.7																								3591.57	0.31451	3591.57	2.88135	1629.59	4.51685
															295	74.32	295.42	74.69																								3593.5	0.31219	3593.5	2.88148	1628.16	4.51433
															295.17	74.32	295.59	74.68																								3595.43	0.31163	3595.43	2.88363	1626.73	4.51125
															295.33	74.31	295.75	74.67																								3597.36	0.31194	3597.36	2.88621	1625.3	4.50825
															295.5	74.3	295.92	74.66																								3599.29	0.31245	3599.29	2.88915	1623.87	4.50571
															295.67	74.29	296.08	74.65																								3601.22	0.31418	3601.22	2.89343	1622.44	4.50342
															295.83	74.28	296.25	74.64																								3603.15	0.31444	3603.15	2.8961	1621.01	4.50086
															296	74.28	296.41	74.63																								3605.07	0.31088	3605.07	2.89525	1619.58	4.4978
															296.16	74.27	296.58	74.62																								3607	0.30711	3607	2.89491	1618.15	4.49438
															296.32	74.26	296.74	74.61																								3608.93	0.30656	3608.93	2.89764	1616.71	4.49073
															296.49	74.25	296.91	74.6																								3610.86	0.3065	3610.86	2.90032	1615.28	4.48692
															296.66	74.24	297.07	74.59																								3612.79	0.30529	3612.79	2.90232	1613.85	4.48295
															296.82	74.24	297.24	74.58																								3614.72	0.30346	3614.72	2.90392	1612.42	4.47872
															296.99	74.23	297.41	74.57																								3616.65	0.30133	3616.65	2.90517	1610.99	4.47387
															297.15	74.22	297.57	74.56																								3618.58	0.30315	3618.58	2.91052	1609.56	4.46801
															297.32	74.21	297.74	74.56																								3620.51	0.30965	3620.51	2.92028	1608.13	4.46114
															297.48	74.2	297.9	74.54																								3622.43	0.31243	3622.43	2.92577	1606.7	4.45354
															297.65	74.2	298.07	74.54																								3624.36	0.30738	3624.36	2.9238	1605.27	4.44543
															297.81	74.19	298.23	74.53																								3626.29	0.29856	3626.29	2.91922	1603.84	4.43689
															297.98	74.18	298.4	74.52																								3628.22	0.29674	3628.22	2.92298	1602.41	4.4279
															298.14	74.17	298.56	74.51																								3630.15	0.30551	3630.15	2.93676	1600.98	4.41847
															298.31	74.16	298.73	74.5																								3632.08	0.31147	3632.08	2.94551	1599.55	4.40863
															298.48	74.15	298.89	74.49																								3634.01	0.31386	3634.01	2.95068	1598.12	4.39849
															298.64	74.15	299.06	74.48																								3635.94	0.31575	3635.94	2.95607	1596.68	4.38815
															298.81	74.14	299.22	74.47																								3637.87	0.31641	3637.87	2.96071	1595.25	4.37774
															298.97	74.13	299.39	74.46																								3639.8	0.31599	3639.8	2.96479	1593.82	4.36738
															299.14	74.12	299.56	74.45																								3641.72	0.3137	3641.72	2.96729	1592.39	4.35724
															299.3	74.11	299.72	74.44																								3643.65	0.30675	3643.65	2.96546	1590.96	4.34745
															299.47	74.11	299.89	74.43																								3645.58	0.29466	3645.58	2.95915	1589.53	4.33809
															299.63	74.1	300.05	74.42																								3647.51	0.28424	3647.51	2.95588	1588.1	4.32919
															299.8	74.09	300.22	74.41																								3649.44	0.28944	3649.44	2.96836	1586.67	4.32078
															299.97	74.08	300.38	74.4																								3651.37	0.3033	3651.37	2.98678	1585.24	4.31296
															300.13	74.07	300.55	74.39																								3653.3	0.30806	3653.3	2.9946	1583.81	4.30581
															300.29	74.06	300.71	74.38																								3655.23	0.30942	3655.23	2.99984	1582.38	4.29928
															300.46	74.06	300.88	74.38																								3657.16	0.31348	3657.16	3.00893	1580.95	4.29321
															300.63	74.05	301.05	74.36																								3659.08	0.31664	3659.08	3.01666	1579.52	4.28753
															300.79	74.04	301.21	74.36																								3661.01	0.3172	3661.01	3.02189	1578.09	4.28246
															300.96	74.03	301.38	74.35																								3662.94	0.31607	3662.94	3.02612	1576.65	4.27824
															301.12	74.02	301.54	74.34																								3664.87	0.31113	3664.87	3.02682	1575.22	4.27492
															301.29	74.01	301.71	74.33																								3666.8	0.30188	3666.8	3.02346	1573.79	4.27247
															301.45	74.01	301.87	74.32																								3668.73	0.29402	3668.73	3.02259	1572.36	4.2709
															301.62	74	302.04	74.31																								3670.66	0.2912	3670.66	3.02747	1570.93	4.27016
															301.78	73.99	302.2	74.3																								3672.59	0.28708	3672.59	3.02895	1569.5	4.27008
															301.95	73.98	302.37	74.29																								3674.51	0.28488	3674.51	3.03303	1568.07	4.2706
															302.12	73.97	302.54	74.28																								3676.44	0.29265	3676.44	3.04875	1566.64	4.27174
															302.28	73.96	302.7	74.27																								3678.37	0.30136	3678.37	3.06313	1565.21	4.27317
															302.45	73.95	302.87	74.26																								3680.3	0.30552	3680.3	3.07184	1563.78	4.27438
															302.61	73.95	303.03	74.25																								3682.23	0.30607	3682.23	3.07774	1562.35	4.27547
															302.78	73.94	303.2	74.24																								3684.16	0.30123	3684.16	3.07917	1560.92	4.27709
															302.94	73.93	303.37	74.23																								3686.09	0.2924	3686.09	3.07739	1559.49	4.27979
															303.11	73.92	303.53	74.22																								3688.02	0.28568	3688.02	3.08024	1558.05	4.28385
															303.27	73.91	303.7	74.21																								3689.95	0.28801	3689.95	3.09464	1556.62	4.28926
															303.44	73.91	303.86	74.2																								3691.88	0.29543	3691.88	3.11292	1555.19	4.29565
															303.61	73.9	304.03	74.19																								3693.8	0.2997	3693.8	3.12629	1553.76	4.30235
															303.77	73.89	304.19	74.18																								3695.73	0.3001	3695.73	3.1366	1552.33	4.30883
															303.94	73.88	304.36	74.17																								3697.66	0.29767	3697.66	3.14621	1550.9	4.31506
															304.11	73.87	304.52	74.16																								3699.59	0.29432	3699.59	3.15616	1549.47	4.32117
															304.27	73.86	304.69	74.16																								3701.52	0.29382	3701.52	3.17145	1548.04	4.32705
															304.43	73.86	304.86	74.15																								3703.45	0.29517	3703.45	3.18983	1546.61	4.33243
															304.6	73.85	305.03	74.14																								3705.38	0.29258	3705.38	3.20345	1545.18	4.33727
															304.77	73.84	305.19	74.13																								3707.3	0.28519	3707.3	3.21292	1543.75	4.34216
															304.93	73.83	305.36	74.12																								3709.23	0.27768	3709.23	3.22505	1542.32	4.34797
															305.1	73.82	305.52	74.11																								3711.16	0.27939	3711.16	3.25123	1540.89	4.35503
															305.27	73.81	305.69	74.1																								3713.09	0.28974	3713.09	3.28572	1539.46	4.36302
															305.43	73.81	305.86	74.09																								3715.02	0.29539	3715.02	3.31168	1538.02	4.37138
															305.6	73.8	306.02	74.08																								3716.95	0.29462	3716.95	3.33112	1536.59	4.37965
															305.76	73.79	306.19	74.07																								3718.88	0.29136	3718.88	3.35263	1535.16	4.38737
															305.93	73.78	306.35	74.06																								3720.81	0.28843	3720.81	3.3801	1533.73	4.39424
															306.09	73.77	306.52	74.05																								3722.74	0.28762	3722.74	3.4155	1532.3	4.40048
															306.26	73.77	306.69	74.04																								3724.67	0.29044	3724.67	3.46394	1530.87	4.40637
															306.43	73.76	306.85	74.03																								3726.59	0.29565	3726.59	3.52625	1529.44	4.41178
															306.59	73.75	307.02	74.02																								3728.52	0.29742	3728.52	3.59579	1528.01	4.41633
															306.76	73.74	307.18	74.01																								3730.45	0.29371	3730.45	3.66613	1526.58	4.41982
															306.92	73.73	307.35	74																								3732.38	0.28864	3732.38	3.75757	1525.15	4.42246
															307.09	73.72	307.51	73.99																								3734.31	0.29111	3734.31	3.90006	1523.72	4.42462
															307.25	73.72	307.69	73.98																								3736.24	0.30659	3736.24	4.10285	1522.29	4.42646
															307.42	73.71	307.85	73.98																								3738.17	0.3212	3738.17	4.33868	1520.86	4.42798
															307.59	73.7	308.02	73.96																								3740.1	0.32398	3740.1	4.5485	1519.43	4.42924
															307.75	73.69	308.18	73.96																								3742.03	0.32035	3742.03	4.782	1517.99	4.43025
															307.92	73.68	308.35	73.95																								3743.95	0.31459	3743.95	4.81442	1516.56	4.43079
															308.08	73.67	308.51	73.94																								3745.88	0.30042	3745.88	4.2177	1515.13	4.43048
															308.25	73.67	308.68	73.93																								3747.81	0.28012	3747.81	3.60597	1513.7	4.42901
															308.41	73.66	308.84	73.92																								3749.74	0.26623	3749.74	3.13128	1512.27	4.42594
															308.58	73.65	309.01	73.91																								3751.67	0.2669	3751.67	2.81213	1510.84	4.42084
															308.75	73.64	309.18	73.9																								3753.6	0.27196	3753.6	2.65331	1509.41	4.41403
															308.91	73.63	309.35	73.89																								3755.53	0.27131	3755.53	2.57643	1507.98	4.40653
															309.08	73.63	309.51	73.88																								3757.46	0.26965	3757.46	2.52827	1506.55	4.39934
															309.24	73.61	309.68	73.87																								3759.39	0.27225	3759.39	2.49413	1505.12	4.39287
															309.41	73.61	309.84	73.86																								3761.31	0.27539	3761.31	2.46948	1503.69	4.38696
															309.58	73.6	310.01	73.85																								3763.24	0.27468	3763.24	2.4494	1502.26	4.38098
															309.74	73.59	310.18	73.84																								3765.17	0.27241	3765.17	2.43175	1500.83	4.37403
															309.91	73.58	310.34	73.83																								3767.1	0.27081	3767.1	2.41664	1499.4	4.3656
															310.08	73.58	310.51	73.82																								3769.03	0.27219	3769.03	2.40637	1497.96	4.35623
															310.25	73.57	310.67	73.81																								3770.96	0.27698	3770.96	2.40056	1496.53	4.34686
															310.41	73.56	310.84	73.8																								3772.89	0.28011	3772.89	2.39425	1495.1	4.33793
															310.58	73.55	311.01	73.79																								3774.82	0.27879	3774.82	2.3853	1493.67	4.32939
															310.74	73.54	311.18	73.78																								3776.74	0.27506	3776.74	2.37519	1492.24	4.3211
															310.91	73.53	311.34	73.77																								3778.67	0.27338	3778.67	2.368	1490.81	4.31309
															311.07	73.52	311.51	73.76																								3780.6	0.27479	3780.6	2.36387	1489.38	4.30553
															311.24	73.52	311.67	73.75																								3782.53	0.27546	3782.53	2.35926	1487.95	4.29878
															311.41	73.51	311.84	73.75																								3784.46	0.2759	3784.46	2.35517	1486.52	4.29318
															311.57	73.5	312.01	73.73																								3786.39	0.27795	3786.39	2.35288	1485.09	4.28879
															311.74	73.49	312.17	73.73																								3788.32	0.27997	3788.32	2.35084	1483.66	4.28532
															311.9	73.48	312.34	73.71																								3790.25	0.28014	3790.25	2.34744	1482.23	4.28245
															312.07	73.47	312.51	73.71																								3792.18	0.27746	3792.18	2.34173	1480.8	4.28005
															312.23	73.47	312.67	73.7																								3794.11	0.27259	3794.11	2.33445	1479.37	4.27819
															312.4	73.46	312.84	73.69																								3796.03	0.26725	3796.03	2.32719	1477.93	4.27701
															312.57	73.45	313	73.68																								3797.96	0.26119	3797.96	2.31927	1476.5	4.27678
															312.74	73.44	313.17	73.67																								3799.89	0.2573	3799.89	2.31379	1475.07	4.27795
															312.9	73.43	313.34	73.66																								3801.82	0.26011	3801.82	2.31525	1473.64	4.28078
															313.07	73.42	313.5	73.65																								3803.75	0.26383	3803.75	2.31667	1472.21	4.28522
															313.23	73.41	313.67	73.64																								3805.68	0.26681	3805.68	2.31744	1470.78	4.291
															313.4	73.41	313.84	73.63																								3807.61	0.27334	3807.61	2.32228	1469.35	4.29782
															313.57	73.4	314	73.62																								3809.54	0.27748	3809.54	2.32436	1467.92	4.30556
															313.73	73.39	314.17	73.61																								3811.47	0.27447	3811.47	2.31933	1466.49	4.31409
															313.9	73.38	314.34	73.6																								3813.39	0.26792	3813.39	2.31155	1465.06	4.32319
															314.07	73.37	314.5	73.59																								3815.32	0.2629	3815.32	2.3064	1463.63	4.33253
															314.23	73.36	314.67	73.58																								3817.25	0.25868	3817.25	2.30206	1462.2	4.34184
															314.4	73.36	314.84	73.57																								3819.18	0.25488	3819.18	2.29775	1460.77	4.35139
															314.56	73.35	315	73.56																								3821.11	0.25902	3821.11	2.30147	1459.34	4.3617
															314.73	73.34	315.17	73.55																								3823.04	0.26675	3823.04	2.30778	1457.9	4.37303
															314.9	73.33	315.34	73.54																								3824.97	0.26927	3824.97	2.30836	1456.47	4.38541
															315.06	73.32	315.5	73.53																								3826.9	0.26977	3826.9	2.30748	1455.04	4.39845
															315.23	73.31	315.67	73.52																								3828.82	0.26925	3828.82	2.3059	1453.61	4.41133
															315.4	73.3	315.83	73.51																								3830.75	0.26715	3830.75	2.30294	1452.18	4.42317
															315.56	73.3	316	73.5																								3832.68	0.26361	3832.68	2.29882	1450.75	4.43369
															315.73	73.29	316.17	73.49																								3834.61	0.25836	3834.61	2.29304	1449.32	4.44335
															315.9	73.28	316.34	73.48																								3836.54	0.25417	3836.54	2.28865	1447.89	4.45255
															316.06	73.27	316.5	73.47																								3838.47	0.25502	3838.47	2.2895	1446.46	4.46117
															316.23	73.26	316.67	73.46																								3840.4	0.26006	3840.4	2.2936	1445.03	4.46886
															316.4	73.25	316.83	73.46																								3842.33	0.26654	3842.33	2.29833	1443.6	4.47517
															316.56	73.25	317.01	73.44																								3844.26	0.27247	3844.26	2.30228	1442.17	4.47964
															316.73	73.24	317.17	73.44																								3846.18	0.27363	3846.18	2.30149	1440.74	4.48211
															316.89	73.23	317.33	73.43																								3848.11	0.26712	3848.11	2.29335	1439.31	4.483
															317.06	73.22	317.5	73.42																								3850.04	0.25487	3850.04	2.28028	1437.87	4.48304
															317.23	73.21	317.67	73.41																								3851.97	0.24715	3851.97	2.27297	1436.44	4.48282
															317.4	73.2	317.83	73.4																								3853.9	0.2576	3853.9	2.28401	1435.01	4.48281
															317.56	73.2	318	73.39																								3855.83	0.27025	3855.83	2.29468	1433.58	4.48336
															317.73	73.19	318.17	73.38																								3857.76	0.27175	3857.76	2.29308	1432.15	4.48464
															317.89	73.18	318.33	73.37																								3859.69	0.26866	3859.69	2.2876	1430.72	4.48654
															318.06	73.17	318.5	73.36																								3861.62	0.26427	3861.62	2.28181	1429.29	4.48876
															318.23	73.16	318.67	73.35																								3863.55	0.26229	3863.55	2.27908	1427.86	4.4911
															318.4	73.16	318.83	73.34																								3865.47	0.26249	3865.47	2.27806	1426.43	4.49323
															318.56	73.15	319	73.33																								3867.4	0.26085	3867.4	2.27477	1425	4.49445
															318.73	73.14	319.17	73.32																								3869.33	0.26026	3869.33	2.27303	1423.57	4.49378
															318.89	73.13	319.33	73.31																								3871.26	0.26319	3871.26	2.27461	1422.14	4.49068
															319.06	73.12	319.5	73.3																								3873.19	0.26774	3873.19	2.27705	1420.71	4.48549
															319.23	73.11	319.66	73.29																								3875.12	0.27164	3875.12	2.27849	1419.28	4.47902
															319.39	73.1	319.83	73.28																								3877.05	0.27086	3877.05	2.27544	1417.84	4.47224
															319.56	73.09	320	73.27																								3878.98	0.26758	3878.98	2.27082	1416.41	4.46613
															319.73	73.09	320.17	73.26																								3880.91	0.26604	3880.91	2.26841	1414.98	4.46168
															319.89	73.08	320.33	73.25																								3882.83	0.26562	3882.83	2.2665	1413.55	4.45954
															320.06	73.07	320.5	73.24																								3884.76	0.26811	3884.76	2.26736	1412.12	4.45985
															320.22	73.06	320.66	73.23																								3886.69	0.27192	3886.69	2.26945	1410.69	4.46263
															320.39	73.05	320.83	73.22																								3888.62	0.27125	3888.62	2.26674	1409.26	4.46806
															320.56	73.05	321	73.21																								3890.55	0.27018	3890.55	2.26421	1407.83	4.47609
															320.72	73.03	321.16	73.2																								3892.48	0.27288	3892.48	2.26566	1406.4	4.48615
															320.89	73.03	321.33	73.19																								3894.41	0.27384	3894.41	2.26462	1404.97	4.49725
															321.06	73.02	321.5	73.18																								3896.34	0.26991	3896.34	2.25881	1403.54	4.50837
															321.22	73.01	321.66	73.17																								3898.26	0.26426	3898.26	2.25223	1402.11	4.51862
															321.39	73	321.83	73.17																								3900.19	0.2604	3900.19	2.24801	1400.68	4.5273
															321.56	72.99	322	73.16																								3902.12	0.26091	3902.12	2.24781	1399.24	4.53402
															321.73	72.98	322.17	73.15																								3904.05	0.26706	3904.05	2.25263	1397.81	4.53891
															321.89	72.98	322.33	73.14																								3905.98	0.27495	3905.98	2.25841	1396.38	4.54243
															322.06	72.97	322.5	73.13																								3907.91	0.27947	3907.91	2.26051	1394.95	4.54495
															322.22	72.96	322.66	73.12																								3909.84	0.28078	3909.84	2.25986	1393.52	4.54658
															322.39	72.95	322.83	73.11																								3911.77	0.27977	3911.77	2.25737	1392.09	4.54735
															322.56	72.94	323	73.1																								3913.7	0.27668	3913.7	2.25311	1390.66	4.54742
															322.73	72.93	323.16	73.09																								3915.62	0.27374	3915.62	2.24939	1389.23	4.54713
															322.89	72.92	323.33	73.08																								3917.55	0.27362	3917.55	2.24865	1387.8	4.54695
															323.06	72.92	323.5	73.07																								3919.48	0.275	3919.48	2.24894	1386.37	4.54741
															323.22	72.9	323.66	73.06																								3921.41	0.27483	3921.41	2.2474	1384.94	4.54892
															323.39	72.9	323.83	73.05																								3923.34	0.27424	3923.34	2.24572	1383.51	4.55158
															323.56	72.89	324	73.04																								3925.27	0.27516	3925.27	2.24569	1382.08	4.55513
															323.72	72.88	324.16	73.03																								3927.2	0.27545	3927.2	2.24476	1380.65	4.55903
															323.89	72.87	324.33	73.02																								3929.13	0.27386	3929.13	2.24205	1379.21	4.56283
															324.06	72.86	324.5	73.01																								3931.05	0.2737	3931.05	2.24122	1377.78	4.56632
															324.22	72.85	324.66	73																								3932.98	0.27665	3932.98	2.24334	1376.35	4.56951
															324.39	72.84	324.83	72.99																								3934.91	0.27959	3934.91	2.24489	1374.92	4.5724
															324.56	72.84	325	72.98																								3936.84	0.28023	3936.84	2.24415	1373.49	4.57495
															324.73	72.83	325.16	72.97																								3938.77	0.27878	3938.77	2.24168	1372.06	4.57711
															324.89	72.82	325.33	72.96																								3940.7	0.27685	3940.7	2.23905	1370.63	4.5788
															325.06	72.81	325.5	72.95																								3942.63	0.27647	3942.63	2.23813	1369.2	4.57984
															325.23	72.81	325.66	72.94																								3944.56	0.27686	3944.56	2.23775	1367.77	4.58006
															325.39	72.79	325.83	72.93																								3946.49	0.27643	3946.49	2.23641	1366.34	4.5795
															325.56	72.79	325.99	72.92																								3948.41	0.27645	3948.41	2.23581	1364.91	4.5785
															325.73	72.78	326.16	72.91																								3950.34	0.27798	3950.34	2.23661	1363.48	4.57737
															325.89	72.77	326.33	72.9																								3952.27	0.27972	3952.27	2.23721	1362.05	4.57627
															326.06	72.76	326.49	72.89																								3954.2	0.28059	3954.2	2.23693	1360.62	4.57519
															326.23	72.75	326.66	72.88																								3956.13	0.28075	3956.13	2.23615	1359.18	4.57406
															326.39	72.74	326.83	72.87																								3958.06	0.28056	3958.06	2.23517	1357.75	4.57271
															326.56	72.74	326.99	72.86																								3959.99	0.28038	3959.99	2.23429	1356.32	4.57101
															326.73	72.73	327.16	72.85																								3961.92	0.2808	3961.92	2.23407	1354.89	4.56899
															326.89	72.72	327.33	72.84																								3963.85	0.28156	3963.85	2.23409	1353.46	4.5669
															327.06	72.71	327.49	72.83																								3965.78	0.28182	3965.78	2.23356	1352.03	4.56501
															327.23	72.7	327.66	72.82																								3967.7	0.28153	3967.7	2.23258	1350.6	4.56347
															327.39	72.69	327.83	72.81																								3969.63	0.28114	3969.63	2.23156	1349.17	4.56226
															327.56	72.68	327.99	72.8																								3971.56	0.28083	3971.56	2.23067	1347.74	4.56121
															327.73	72.68	328.16	72.79																								3973.49	0.28083	3973.49	2.23009	1346.31	4.56002
															327.89	72.66	328.33	72.78																								3975.42	0.28134	3975.42	2.22994	1344.88	4.55827
															328.06	72.66	328.49	72.77																								3977.35	0.28194	3977.35	2.22981	1343.45	4.55559
															328.23	72.65	328.66	72.76																								3979.28	0.28218	3979.28	2.22933	1342.02	4.55183
															328.39	72.64	328.83	72.75																								3981.21	0.28226	3981.21	2.22875	1340.59	4.54704
															328.56	72.63	328.99	72.74																								3983.14	0.28248	3983.14	2.22833	1339.15	4.54138
															328.73	72.63	329.16	72.73																								3985.06	0.28267	3985.06	2.22789	1337.72	4.53501
															328.9	72.62	329.33	72.72																								3986.99	0.2825	3986.99	2.22717	1336.29	4.52797
															329.06	72.61	329.5	72.71																								3988.92	0.28216	3988.92	2.22638	1334.86	4.52027
															329.23	72.6	329.66	72.7																								3990.85	0.28202	3990.85	2.22577	1333.43	4.51185
															329.39	72.59	329.83	72.69																								3992.78	0.28211	3992.78	2.22533	1332	4.50282
															329.56	72.58	329.99	72.68																								3994.71	0.28238	3994.71	2.22507	1330.57	4.49344
															329.73	72.57	330.16	72.68																								3996.64	0.28277	3996.64	2.2249	1329.14	4.48408
															329.89	72.57	330.33	72.66																								3998.57	0			1327.71	4.47508
															330.06	72.55	330.49	72.66																								4000.49	0			1326.28	4.46665
															330.23	72.55	330.66	72.64																												1324.85	4.45892
															330.4	72.54	330.83	72.64																												1323.42	4.45194
															330.56	72.53	330.99	72.63																												1321.99	4.44577
															330.73	72.52	331.16	72.62																												1320.56	4.44051
															330.89	72.51	331.32	72.61																												1319.12	4.43621
															331.06	72.5	331.49	72.6																												1317.69	4.43294
															331.23	72.49	331.66	72.58																												1316.26	4.43069
															331.39	72.49	331.82	72.58																												1314.83	4.42942
															331.56	72.48	331.99	72.56																												1313.4	4.42907
															331.73	72.47	332.16	72.56																												1311.97	4.42952
															331.89	72.46	332.32	72.54																												1310.54	4.43073
															332.06	72.45	332.49	72.54																												1309.11	4.43265
															332.23	72.44	332.66	72.52																												1307.68	4.43525
															332.39	72.43	332.82	72.51																												1306.25	4.43848
															332.56	72.42	332.99	72.5																												1304.82	4.44227
															332.73	72.42	333.16	72.49																												1303.39	4.4466
															332.89	72.41	333.32	72.49																												1301.96	4.45141
															333.06	72.4	333.49	72.47																												1300.53	4.45669
															333.22	72.39	333.66	72.47																												1299.09	4.46246
															333.39	72.38	333.82	72.45																												1297.66	4.46873
															333.56	72.37	333.99	72.45																												1296.23	4.4755
															333.72	72.36	334.16	72.43																												1294.8	4.48272
															333.89	72.36	334.32	72.43																												1293.37	4.49033
															334.06	72.35	334.49	72.41																												1291.94	4.49826
															334.22	72.34	334.66	72.41																												1290.51	4.50647
															334.39	72.33	334.83	72.4																												1289.08	4.51493
															334.56	72.32	334.99	72.39																												1287.65	4.52363
															334.72	72.31	335.16	72.38																												1286.22	4.53256
															334.89	72.31	335.32	72.37																												1284.79	4.54174
															335.05	72.3	335.49	72.36																												1283.36	4.55115
															335.22	72.29	335.65	72.35																												1281.93	4.5608
															335.38	72.28	335.82	72.34																												1280.5	4.57071
															335.55	72.27	335.99	72.33																												1279.06	4.58091
															335.72	72.26	336.16	72.32																												1277.63	4.59142
															335.88	72.25	336.32	72.31																												1276.2	4.60226
															336.05	72.25	336.49	72.3																												1274.77	4.61347
															336.21	72.24	336.66	72.29																												1273.34	4.62506
															336.38	72.23	336.82	72.28																												1271.91	4.63703
															336.55	72.22	336.99	72.27																												1270.48	4.64928
															336.72	72.21	337.16	72.26																												1269.05	4.66168
															336.88	72.2	337.32	72.25																												1267.62	4.67404
															337.05	72.19	337.49	72.24																												1266.19	4.68623
															337.21	72.18	337.66	72.23																												1264.76	4.69817
															337.38	72.17	337.82	72.22																												1263.33	4.70993
															337.54	72.16	337.99	72.21																												1261.9	4.72163
															337.71	72.16	338.16	72.2																												1260.47	4.73338
															337.88	72.15	338.32	72.19																												1259.03	4.74525
															338.04	72.14	338.49	72.18																												1257.6	4.75723
															338.22	72.13	338.66	72.17																												1256.17	4.76917
															338.39	72.12	338.82	72.16																												1254.74	4.78087
															338.56	72.11	338.99	72.15																												1253.31	4.79209
															338.72	72.1	339.15	72.14																												1251.88	4.80259
															338.89	72.09	339.32	72.13																												1250.45	4.81219
															339.06	72.09	339.49	72.12																												1249.02	4.82078
															339.23	72.08	339.65	72.11																												1247.59	4.82836
															339.39	72.07	339.82	72.1																												1246.16	4.83503
															339.56	72.06	339.99	72.09																												1244.73	4.84096
															339.73	72.05	340.15	72.08																												1243.3	4.84634
															339.9	72.04	340.32	72.07																												1241.87	4.85135
															340.06	72.03	340.49	72.06																												1240.43	4.85611
															340.23	72.02	340.65	72.05																												1239	4.86068
															340.4	72.02	340.82	72.04																												1237.57	4.86507
															340.56	72.01	340.99	72.03																												1236.14	4.86927
															340.73	72	341.15	72.02																												1234.71	4.87329
															340.89	71.99	341.32	72.01																												1233.28	4.87715
															341.06	71.98	341.49	72																												1231.85	4.88092
															341.23	71.97	341.65	71.99																												1230.42	4.88471
															341.4	71.96	341.82	71.98																												1228.99	4.88862
															341.56	71.96	341.99	71.97																												1227.56	4.89278
															341.73	71.95	342.15	71.96																												1226.13	4.89722
															341.89	71.94	342.32	71.95																												1224.7	4.90195
															342.06	71.93	342.48	71.94																												1223.27	4.90688
															342.23	71.92	342.65	71.93																												1221.84	4.9119
															342.39	71.91	342.82	71.92																												1220.4	4.91686
															342.56	71.9	342.98	71.91																												1218.97	4.9216
															342.73	71.89	343.15	71.9																												1217.54	4.92599
															342.89	71.89	343.32	71.89																												1216.11	4.92996
															343.06	71.88	343.48	71.88																												1214.68	4.93346
															343.22	71.87	343.65	71.87																												1213.25	4.93652
															343.39	71.86	343.81	71.86																												1211.82	4.93918
															343.56	71.85	343.98	71.85																												1210.39	4.94147
															343.72	71.84	344.14	71.84																												1208.96	4.94344
															343.89	71.83	344.31	71.83																												1207.53	4.9451
															344.06	71.82	344.48	71.82																												1206.1	4.94645
															344.22	71.82	344.64	71.81																												1204.67	4.94746
															344.39	71.81	344.81	71.8																												1203.24	4.94811
															344.55	71.8	344.98	71.79																												1201.81	4.94839
															344.72	71.79	345.14	71.78																												1200.37	4.94831
															344.89	71.78	345.31	71.77																												1198.94	4.94787
															345.05	71.77	345.47	71.76																												1197.51	4.9471
															345.22	71.76	345.64	71.75																												1196.08	4.94605
															345.38	71.75	345.81	71.74																												1194.65	4.94481
															345.55	71.74	345.97	71.73																												1193.22	4.94346
															345.72	71.74	346.14	71.72																												1191.79	4.94208
															345.88	71.73	346.3	71.71																												1190.36	4.94074
															346.05	71.72	346.47	71.7																												1188.93	4.93946
															346.21	71.71	346.63	71.69																												1187.5	4.93821
															346.38	71.7	346.8	71.68																												1186.07	4.93693
															346.55	71.69	346.96	71.67																												1184.64	4.93555
															346.71	71.68	347.13	71.66																												1183.21	4.93401
															346.88	71.68	347.3	71.65																												1181.78	4.93227
															347.04	71.66	347.46	71.65																												1180.34	4.93027
															347.21	71.66	347.63	71.63																												1178.91	4.92795
															347.37	71.65	347.81	71.63																												1177.48	4.92527
															347.54	71.64	347.98	71.61																												1176.05	4.92214
															347.71	71.63	348.14	71.61																												1174.62	4.91847
															347.87	71.62	348.31	71.59																												1173.19	4.91419
															348.04	71.61	348.48	71.59																												1171.76	4.90925
															348.2	71.6	348.64	71.58																												1170.33	4.90365
															348.37	71.6	348.81	71.57																												1168.9	4.89748
															348.53	71.59	348.98	71.56																												1167.47	4.89091
															348.7	71.58	349.14	71.55																												1166.04	4.88421
															348.86	71.57	349.31	71.54																												1164.61	4.87766
															349.03	71.56	349.48	71.53																												1163.18	4.87159
															349.19	71.55	349.65	71.52																												1161.75	4.86625
															349.36	71.55	349.81	71.51																												1160.31	4.86184
															349.52	71.53	349.98	71.5																												1158.88	4.8585
															349.69	71.53	350.14	71.49																												1157.45	4.85625
															349.85	71.52	350.31	71.48																												1156.02	4.85502
															350.02	71.51	350.47	71.47																												1154.59	4.85468
															350.18	71.5	350.64	71.46																												1153.16	4.85505
															350.35	71.49	350.81	71.45																												1151.73	4.8559
															350.52	71.48	350.97	71.44																												1150.3	4.85702
															350.68	71.47	351.14	71.43																												1148.87	4.8582
															350.84	71.47	351.3	71.42																												1147.44	4.85923
															351.01	71.46	351.47	71.41																												1146.01	4.85996
															351.17	71.45	351.64	71.4																												1144.58	4.86025
															351.34	71.44	351.8	71.39																												1143.15	4.85998
															351.51	71.43	351.97	71.38																												1141.72	4.85909
[truncated: 6,194 more rows]
[truncated: 70 more columns]
